# Supplementary material for: Parallel evolution of integrated craniofacial traits in trophic specialist pupfishes
Source: Ecol Evol. 2024 Jul 7;14(7):e11640. doi: 10.1002/ece3.11640 (PMC11228360; doi:10.1002/ece3.11640)
Supplement: Supplementary file 1 — Data S1. [file ECE3-14-e11640-s001.zip]

Archive with 15 entries (15 files):
- 00_LoadFiles.R
- 01_Filter_Inds_Markers.R
- 02.CRP_MakeLinkageMap.R
- 02.LL_MakeLinkageMap.R
- 03_QTL_Scan.R
- 04_FitSingleQTLModel.R
- 05_OverlapQTLAndGenes.R
- 06_Genes_Under_Selection_withinQTL.R
- CRPHybrid_Phenotypes.csv
- CRP_MxP_QTL_pupfish_F2_geno.csv
- ece311640-sup-0001-Supinfo.docx
- LLHybrid_Phenotypes.csv
- LL_MxP_QTL_pupfish_F2_geno.csv
- M_sweep_snps_gene_localities.txt
- P_sweep_snps_gene_localities.txt
