# Supplementary material for: Parallel evolution of integrated craniofacial traits in trophic specialist pupfishes
Source: Ecol Evol. 2024 Jul 7;14(7):e11640. doi: 10.1002/ece3.11640 (PMC11228360; doi:10.1002/ece3.11640)
Supplement: Supplementary file 1 — Data S1. [file ECE3-14-e11640-s001.zip › CRPHybrid_Phenotypes.csv]

ID	point5.8.dentigerous.arm.width.resids	point7.5.dentigerous.arm.base.resids	point1.2.lower.jaw.length.resids	point8.9.dentigerous.arm.depth.resids	point2.11.palatine.height.resids	point2.3.jaw.closing.inlever.resids	point15.16.cranial.height.resids	point14.15.orbit.diameter.resids	point2.18.suspensorium.length.resids	point9.10.ascending.proess.length.resids	point2.4.opening.inlever.resids	point12.19.nasal.tissue.protrusion.resids	point11.14.ectopterygoid.resids	point16.18.head.depth.resids	point12.13.maxillary.head.protrusion.resids	point6.11.maxilla.length.resids	point11.13.maxillary.head.height.resids	point17.18.pelvic.girdle.length.resids	population
C002	0.03744121	-0.093299529	0.012261197	0.015933414	0.049062826	0.003218982	-0.035076577	0.011941571	-0.011967383	0.204235783	-0.083832678	0.094885045	-0.008653696	-0.035380025	-0.078899897	0.064180667	-0.090849036	-0.114702503	CRP
C003	-0.04802632	-0.101177316	0.051721544	-0.006444989	-0.07519193	-0.070680139	-0.084220927	0.014232603	-0.121363529	0.064031551	0.097176189	-0.14981762	0.149439865	-0.082283124	-0.062224503	-0.116803229	-0.030051398	-0.000185356	CRP
C004	0.070548577	0.058283387	0.074554877	-0.005182484	0.087674691	0.016943309	0.154854686	-0.001007315	-0.001602023	0.126093383	0.127898112	0.146527926	0.070439107	0.066860579	-0.168036511	0.071253489	-0.095776075	-0.074256862	CRP
C005	-0.017124363	-0.119259466	-0.018248835	0.04815331	-0.087190121	-0.023907516	0.040332905	-0.023691116	-0.05307157	-0.462502015	-0.03465556	0.280216995	-0.052917738	-0.052034369	-0.204167584	-0.086546595	0.33503988	0.238127492	CRP
C006	-0.173862169	-0.097389988	-0.111107388	-0.038488279	-0.099190631	-0.022849321	0.026950315	-0.048172543	0.016500975	-0.029291632	0.095042491	-0.484096224	-0.092076921	-0.045863726	-0.011077912	-0.100027805	-0.247284947	-0.032120357	CRP
C008	0.046186686	0.037971346	0.074265322	-0.003814982	0.068786287	0.025365007	0.081519989	-0.013786497	0.043094441	0.178972987	0.150117848	0.183390644	-0.049957283	0.071294117	-0.134350077	0.049535958	0.345580351	-0.047941791	CRP
C009	-0.036109612	-0.010032889	-0.03543559	-0.048953993	-0.049127362	-0.078703653	0.056670522	-0.043348278	0.053285425	-0.183374365	0.183388275	0.099597299	0.079458288	-0.013884537	-0.066145396	-0.069794586	0.1587682	-0.126846473	CRP
C010	0.001868098	-0.044104431	0.044580681	0.061418959	-0.016754634	0.014869787	-0.066508704	0.001405711	0.023917928	0.085799089	-0.022684927	0.437589744	0.036864576	-0.002663753	-0.118335698	-0.019247609	0.096565165	0.02745511	CRP
C013	0.047262885	0.054673198	0.039871131	0.027410529	-0.014392744	-0.050528602	0.026476366	0.032815888	0.008168509	-0.157954401	-0.076254708	-0.103766993	-0.052779585	0.008967203	-0.045056621	0.006083888	0.366296571	0.031389586	CRP
C017	-0.028925799	-0.092765356	0.00616207	-0.011002359	-0.043841218	-0.069679534	-0.060333436	-0.053861185	-0.024697753	-0.018806758	-0.122850726	-0.146468989	-0.034467384	-0.078513329	-0.25337476	-0.024800749	0.087858964	-0.081298406	CRP
C018	0.061359434	0.045401884	0.040197003	0.028347303	0.065844258	-0.056160651	0.053537917	-0.022177301	-0.002883079	0.139482409	-0.133390935	-0.006666929	0.156077001	-0.008868821	-0.078519868	0.034742732	-0.389479917	-0.058334126	CRP
C019	0.104962458	-0.001147495	0.09232766	0.106786183	0.080287573	-0.089213981	0.023147138	-0.069408042	-0.030586268	0.061319738	-0.090966107	0.245745044	-0.150375004	-0.051133155	-0.281162615	0.09081228	0.194582721	-0.023445655	CRP
C021	-0.048165782	-0.080644748	-0.020768677	-0.099987608	0.07821711	0.010074102	0.112561156	0.002546557	-0.064548338	0.153189469	0.171843172	-0.344372881	0.230625617	-0.001736364	-0.033825847	0.023339026	-0.07384597	-0.072348408	CRP
C022	-0.088549585	0.002138222	-0.079634447	0.001120374	-0.080161421	-0.12680838	-0.065732542	-0.020593333	-0.064721853	0.006715802	0.085711131	0.157027491	-0.047584695	-0.036480164	-0.155808058	-0.093447285	-0.253549959	0.012659184	CRP
C023	-0.062344654	-0.099844032	-0.015379838	-0.005669529	0.049422804	-0.073487042	0.002139354	-0.01156429	-0.090152585	0.046179257	-0.092408194	-0.111189937	0.030381538	-0.01847416	-0.017085331	0.00952902	-0.106724954	0.036532033	CRP
C025	0.092073882	0.134985935	0.05245218	-0.000666917	0.027753777	0.05032083	0.236529158	-0.057217629	0.053446713	0.149878014	-0.140728639	0.234635785	0.097539276	0.075820401	-0.14067278	0.017438478	0.358054401	0.068954267	CRP
C029	0.031396535	0.139560112	0.001471732	0.07101563	0.04206722	0.082074303	0.213684931	0.007509781	0.072620059	-0.021019751	0.152247781	0.116910424	-0.023876388	0.132251903	0.029721204	0.055737637	0.334980225	-0.058290408	CRP
C030	0.000179646	0.087541012	-0.012422952	-0.034615682	0.03230987	0.049510148	0.120686721	0.026290317	-0.02467182	0.125164472	0.158201391	-0.392022684	-0.079264036	0.034495639	0.063778809	0.022715529	0.204807588	0.025794128	CRP
C033	-0.122957267	-0.085007911	-0.053657534	-0.000910682	-0.160210514	-0.078207217	-0.123796847	-0.037156502	-0.00315239	-0.151826442	-0.010124324	0.168325772	-0.189954977	-0.013658205	-0.117841002	-0.131994213	-0.134892253	-0.020882625	CRP
C034	0.013569094	0.002426394	-0.00273663	0.08841536	-0.028273822	-0.043594703	-0.034455994	-0.017640728	0.103406761	-0.17656808	0.079773526	-0.241858577	-0.064183341	0.035663108	-0.017112301	0.014024475	0.078305277	-0.041596518	CRP
C035	0.021867764	0.039726023	-0.020599927	-0.029890809	0.04249169	0.041211724	0.209435826	-0.071479982	0.013895814	-0.0550617	-0.093354192	-0.237867543	0.185618504	0.097505621	-0.084643558	0.033597768	0.105219346	0.002004165	CRP
C036	-0.03339561	0.00928494	-0.089407008	-0.092766468	-0.06500665	-0.030127291	0.023502408	-0.06261521	-0.004617732	0.155677453	-0.071404786	-0.153364348	-0.022798039	-4.86e-05	-0.146091144	-0.02804044	0.100644886	0.00706481	CRP
C037	0.029648959	0.035337106	-0.000340712	0.009635056	-0.010407076	0.044156572	0.050293905	-0.006801376	0.078412737	-0.143945515	-0.084658654	0.070712834	0.019099471	-0.009423211	-0.075895326	0.018192286	0.014774451	-0.017943263	CRP
C042	0.056280819	0.101182527	0.030828323	-0.092663465	0.014815555	-0.057566012	0.119519858	-0.081345871	0.052918066	0.122043405	-0.066525417	0.150624044	0.180587152	0.028723399	0.053750652	0.010362635	0.295605874	-0.059500871	CRP
C043	0.11601964	0.15842975	0.04760453	0.022230248	0.089081997	0.102860214	0.139351583	-0.022650633	-0.007975527	0.12966052	-0.120100649	-0.228743192	-0.005197503	0.034814095	0.102724432	0.080260907	0.251268817	0.09838742	CRP
C044	0.121580556	0.059524413	0.079255879	0.089837992	0.046680318	0.183456452	0.023057381	-0.003417312	0.06528947	-0.164069311	0.144482226	-0.127743025	-0.069056634	0.004854856	0.060931886	0.077177525	0.18554835	-0.012602097	CRP
C045	-0.118634139	-0.080808169	-0.104940487	0.028612093	-0.088984084	0.055716008	0.009028426	-0.049116016	0.06511146	-0.01844949	-0.125416631	-0.405402769	0.019074415	-0.045334377	-0.092981478	-0.104494624	0.141688124	-0.072187037	CRP
C047	0.084865737	0.083459681	0.038057773	-0.012154638	-0.088149979	-0.041871499	0.102264362	-0.005713386	-0.028963324	-0.027995018	0.204470615	-0.148664052	0.139918336	0.033924051	-0.111983949	-0.04789472	0.58578381	0.031834531	CRP
C049	0.021281026	0.047658394	0.015352905	-0.106715141	0.013468201	-0.049756348	0.041215953	-0.041333685	-0.049742872	0.058264225	0.137471552	-0.062803116	0.093673722	-0.006248316	-0.272960736	-0.004909503	0.001972488	0.030970019	CRP
C051	0.177077111	0.074534027	0.034324291	0.088165501	0.05208257	-0.006563242	0.20826692	0.010454812	0.072408438	0.009596923	0.036809288	0.077481327	-0.009972887	0.055717071	0.070524533	0.112844969	0.307509161	0.075155114	CRP
C079	0.040071535	-0.051356681	0.082453435	0.023957681	-0.049731543	-0.135817899	-0.037617269	0.014211026	-0.06122025	-0.232898396	-0.228616943	-0.153002011	0.083625083	-0.077321118	-0.082057616	-0.026230778	-0.091867495	0.024699225	CRP
C080	0.016939143	-0.001832037	-0.038820366	0.039727584	0.057320904	0.096250861	-0.018316433	0.043796671	0.058286826	0.050714798	0.051208586	-0.165465793	-0.103235252	0.000784254	-0.003027273	0.06985557	0.250683597	-0.028241962	CRP
C081	0.082535991	0.053519578	-0.025508223	-0.069271806	0.079569893	-0.045913656	0.256618317	-0.0975516	-0.084754642	0.18870926	-0.175852508	-0.246962747	-0.234637018	0.107335284	-0.092054515	0.042599215	0.325372645	0.008194023	CRP
C082	-0.002000267	0.032945739	-0.034670631	-0.171897407	0.026094382	0.090115738	0.075675534	-0.019946627	0.053280844	-0.059470852	0.398715636	-0.025274244	0.152358322	0.091880608	-0.030802397	0.031646462	0.246325043	-0.009792016	CRP
C083	-0.024848068	-0.002754119	-0.024194416	0.025440429	0.040550185	0.036454014	0.019823471	-0.016194411	-0.024951666	-0.148487952	0.061939721	0.300156375	0.036255741	0.0119433	-0.161703394	0.039380105	-0.245142064	0.031320307	CRP
C085	0.027360254	-0.02019646	0.003743098	-0.144039674	-0.014473327	-0.00974101	0.021066907	-0.008731216	-0.049005045	0.130146215	0.211594472	0.023440121	-0.044837638	-0.004022726	0.020356436	0.008969843	0.179806566	-0.052378917	CRP
C086	-0.066653301	-0.060749954	-0.062420014	0.012702966	-0.039233748	-0.037350885	0.009755048	-0.079248324	-0.060662453	-0.236653363	0.029052339	-0.640970375	-0.147020296	0.007638427	-0.004037427	-0.060087034	0.343739298	0.004945204	CRP
C087	0.039955764	0.00570831	0.074450786	0.016799483	0.035668094	0.072340834	-0.039271043	0.021935971	-0.039044877	-0.086880209	-0.010542294	0.342147263	0.017862449	-0.041765763	0.089195397	-0.017543181	0.041165847	0.054198683	CRP
C088	0.042798018	-0.000359041	-0.019035443	0.022392435	0.051637753	-0.014637069	0.04119386	-0.064267206	-0.05519484	-0.088425319	-0.113324225	-0.22019203	0.012803551	0.012441725	-0.028136995	0.054426212	0.234022662	-0.089381808	CRP
C089	-0.07891315	-0.02321305	-0.007365328	-0.137449404	-0.051800262	0.081816663	-0.077542845	0.052719293	-0.012261838	-0.198107387	0.038560656	0.211502634	-0.081830238	-0.037217104	-0.116477182	-0.097032725	-0.536202979	-0.064754442	CRP
C090	-0.05957675	-0.065043314	-0.076460847	-0.010211443	-0.028746765	-0.066110334	0.008178326	-0.125130872	-0.058444285	-0.19107428	0.123209979	-0.651815945	0.052089545	-0.003880689	0.00627508	-0.0192658	0.00668071	-0.095488556	CRP
C091	-0.099651066	-0.172619068	-0.015216179	-0.111105948	-0.12127339	-0.097440142	0.027782767	-0.072125952	-0.183835419	-0.054171333	0.075080543	0.064551812	-0.046811068	-0.092981897	-0.210968465	-0.147288278	-0.442176435	0.053241964	CRP
C092	-0.002160124	0.047664779	0.004931261	0.007368906	-0.029913385	0.051761102	-0.004163537	0.012675726	-0.022825055	-0.00995693	0.1366656	-0.008013813	0.03364703	-0.014908714	0.080075939	0.010742603	-0.273319885	0.065205925	CRP
C093	0.028921694	-0.063838719	0.041199977	0.023393602	-0.10948612	0.002004839	-0.002137955	0.074380322	-0.002646774	-0.139190524	0.254318483	-0.184094734	0.126687163	0.011527027	-0.052961802	0.023450427	0.046680977	0.101024129	CRP
C094	0.058574743	0.084584242	0.01329271	-0.095529524	0.032351975	-0.047702944	0.136368202	0.021288914	0.02109034	0.032991366	0.165617572	0.310955372	0.057939192	0.071490899	-0.033543292	0.017945551	0.212539809	-0.072624227	CRP
C095	0.039286446	-0.027652602	0.023176242	-0.044682191	0.054839591	-0.017793757	0.200712379	0.074095768	0.066634489	0.013600246	0.16134208	0.038223462	0.09358234	0.072183828	0.02508916	0.028338123	0.129279753	0.007977717	CRP
C096	0.025902431	0.007059702	0.054767582	0.052797843	0.0604585	0.074759917	0.006153746	-0.008845924	0.065166069	0.096244053	0.143161978	0.069816433	0.14438749	0.045315405	0.019857112	0.04836742	0.248124983	-0.024939257	CRP
C097	-0.070550572	-0.092998338	0.01407852	-0.060276685	-0.051355901	0.083756656	-0.058698598	-0.051441892	0.022679958	-0.238962897	0.033756417	-0.195332375	-0.123157212	-0.043981018	0.014772367	-0.023033395	-0.075426354	-0.102232826	CRP
C100	-0.011565847	-0.056535702	-0.025820922	0.039786815	-0.044325163	0.040102615	-0.078563669	-0.029003038	0.014035062	-0.341967949	0.031356336	-0.915646974	-0.018007432	-0.040715269	0.032077345	0.005601926	0.032750537	-0.012811441	CRP
C101	0.112159666	0.118352719	0.063418998	0.044029859	0.077454837	0.142402811	0.191958286	0.010816071	0.020549246	-0.047827736	-0.084465381	-0.242650271	-0.02293759	0.079588496	0.109078191	0.089554653	0.35304102	0.061259282	CRP
C103	0.131498252	0.085442856	0.101087122	0.073936442	-0.023721909	0.034795241	0.031542677	0.060690253	-0.011904694	-0.140362027	0.042590743	-0.853759378	0.11140738	-0.028830311	0.206411578	0.039932898	0.411730094	0.07257344	CRP
C104	0.082037821	-0.016395772	0.06888665	0.051376481	0.092566186	0.017443109	-0.047008714	0.025810135	0.002655461	0.055629546	-0.00908746	-0.252436009	-0.030571233	-0.039921329	-0.003536412	0.081156866	0.09996028	-0.069552769	CRP
C105	-0.0285755	-0.072885914	-0.026199153	-0.053955258	-0.017213775	0.054860923	-0.037992485	0.012026915	-0.025287648	0.176204694	-0.131122219	0.210752468	-0.12794348	-0.044171912	-0.099824849	-0.007461283	-0.45729762	-0.010807415	CRP
C106	0.069869315	0.042208504	0.076399107	0.078868451	0.041646942	0.04622756	0.049573616	0.056455756	-0.026716032	-0.110690598	0.036936055	-0.612846217	0.041783991	-0.00327192	0.145343664	0.050910981	0.274264728	0.014511828	CRP
C107	-0.016392122	-0.129386796	0.063033079	0.084721116	0.057223358	-0.012807215	0.008243585	0.157892985	0.063632927	-0.096568123	0.065875753	0.341115975	-0.137211113	0.041830036	0.019681373	0.042653752	0.001912433	0.081952882	CRP
C108	0.099610012	0.215420763	0.071429986	0.116915253	0.088736799	0.146975747	0.215812368	0.076920939	0.047162049	-0.062202603	0.320111678	0.124658325	0.155526034	0.145780451	0.373084963	0.093317421	0.26813095	0.118209736	CRP
C110	0.055725078	0.09433151	0.015613268	-0.077265521	0.046185806	-0.027495033	0.123730034	-0.068183141	-0.022496217	0.144718153	-0.01166797	-0.022998757	0.05571895	-0.034150432	0.047876962	0.055526462	0.143090547	-0.021958861	CRP
C111	0.094689837	0.106469063	0.08941977	0.053605914	0.09607242	0.157387698	0.084681321	0.019671106	-0.043786428	0.291305875	0.077901714	0.437358773	-0.003836876	-0.001446729	0.206689203	0.081295844	0.143475778	-0.000404192	CRP
C113	-0.01781402	0.09571281	-0.069400076	-0.141729879	0.018032394	-0.056572355	0.133942862	-0.181836082	-0.113117858	-0.080260211	0.372784707	0.207146941	0.037684241	0.050623171	0.044102168	0.019801768	0.212933963	0.064414244	CRP
C115	-0.031707957	-0.068062583	-0.056877806	-0.06378431	-0.059756043	-0.116989492	0.037611242	-0.058788897	-0.076743686	0.081182693	-0.148921653	0.254093502	-0.201580227	-0.041612012	-0.106050704	-0.054554964	0.208115015	-0.117554432	CRP
C117	0.040088348	0.098067254	0.047878078	0.045063631	-0.042727259	0.010885134	0.031257909	-0.054293679	-0.006067252	0.171276176	-0.026878373	-0.129083648	0.171038182	-0.040849165	0.05241593	-0.028266832	0.047424105	-0.002272054	CRP
C118	-0.105226332	-0.046413328	0.01615312	0.000596902	-0.026854085	0.057347153	-0.136379502	-0.003399464	-0.022167558	-0.157582568	0.082614612	-0.065357689	0.00696061	-0.04354425	-0.018892766	-0.019342545	-0.191913976	-0.012035886	CRP
C119	-0.066124178	-0.0453399	0.003775592	0.060790029	0.035367533	0.068432485	-0.194285175	0.058427884	-0.019650536	-0.358988288	0.126193301	-0.212522042	0.178329087	-0.0252288	-0.276619739	-0.024713229	-0.126510816	-0.071600184	CRP
C120	-0.012387889	0.03341857	-0.089201275	-0.143740739	-0.020294126	0.013253366	0.064938807	-0.054032803	0.032445211	0.260484453	0.162333151	-0.29114516	0.169327477	0.057894293	0.030258352	-0.010766129	0.031679869	0.025319818	CRP
C121	0.105815738	0.017718499	0.107166996	0.0975585	0.093937439	0.039011406	-0.001809164	0.086425418	0.057215078	0.044278762	0.177338663	-0.143787002	0.006088129	-0.003897381	-0.109135113	0.064133158	0.113426698	0.023899478	CRP
C122	0.005062383	-0.048216868	0.025847136	0.078428586	8.41e-05	-0.021586804	-0.022923377	0.045122303	0.095373145	-0.306651053	0.059838047	-0.593858161	-0.075082791	0.00296011	0.130717008	0.017126912	-0.018688425	-0.208191899	CRP
C123	0.071115905	0.090992425	0.053591118	0.107143902	-0.006542418	0.040874435	0.01258079	0.052134073	0.082029784	-0.20911107	0.17230984	0.649710907	0.052878649	0.071737246	-0.052705884	0.004363777	0.121123049	0.081913528	CRP
C125	0.045715265	0.132282223	0.056684317	0.016042843	0.050561432	0.071666408	0.102663965	0.02815707	-0.074568625	-0.169841998	-0.139055333	-0.738591169	-0.002228196	0.05792462	0.09184761	0.052904805	0.28429873	0.244084041	CRP
C126	-0.036765952	0.083647376	-0.016538358	-0.036372995	-0.010967022	-0.075317837	0.085513757	0.042023437	0.076288284	0.031694852	0.130623127	-0.192766645	-0.101115464	0.071191414	0.019178474	-0.010194412	0.001710889	0.103810777	CRP
C131	0.051968846	-0.002558421	0.002058623	-0.030315068	0.042231541	-0.005221966	0.048274437	0.057007963	0.112018865	0.03176865	-0.14831602	-0.094312906	0.010559721	0.034074034	0.095052654	0.061541345	-0.012698823	-0.05107561	CRP
C132	-0.013441116	-0.0208928	0.029202018	0.046743239	-0.030368598	-0.009070768	-0.038455169	0.023472224	-0.001448933	-0.244122702	-0.057148086	-0.441734623	0.105025055	-0.00851794	0.115370855	-0.010221334	0.231655064	0.049981012	CRP
C133	-0.04030603	-0.054633134	-0.0348023	-0.059649894	-0.001502956	0.02753564	-0.019507706	0.04052959	0.034768972	0.142108337	0.331182199	0.466186003	-0.094387658	0.040447427	-0.296236632	0.022864019	0.296503504	-0.065714799	CRP
C134	0.061636892	-0.045854392	0.13693318	0.192842362	0.078238714	0.089050976	-0.129147047	0.097269912	0.006638486	-0.186845595	0.116134369	0.209245233	0.229947717	0.010383242	-0.051575257	0.07468926	0.200511816	0.022574015	CRP
C135	-0.084311751	-0.041255273	-0.012331228	0.050564705	0.056350416	0.042631931	-0.109645908	0.014967812	0.047270799	-0.264777038	0.046258843	0.379597629	0.025591605	0.024198304	0.16188352	-0.001643856	-0.23626842	0.053433359	CRP
C137	-0.052014396	-0.052758857	0.004354051	-0.065079615	-0.021345586	0.062648791	-0.041617403	0.001498646	0.027966753	0.135644042	-0.008253919	0.182446496	-0.374899399	-0.067503396	0.016572482	-0.042412307	0.115286479	-0.069693121	CRP
C138	-0.032493538	0.026411059	-0.025835958	0.122019757	0.039162565	-0.008330451	-0.019057694	0.031441193	-0.0528467	-0.056825844	0.13788196	0.099742235	0.029992857	0.035194248	0.036138455	0.049584864	0.040916576	0.124192355	CRP
C139	-0.029086176	0.037558077	-0.049696221	0.047715953	0.009525036	-0.00083505	0.051732814	-0.013951539	0.031395089	-0.014921663	0.012135631	0.237968938	-0.010999646	0.019396024	0.065477123	0.013991084	0.187630776	0.077774251	CRP
C141	0.080283759	0.058002064	0.081681655	-0.042110758	0.016156682	-0.023485818	0.022591032	0.039306883	-0.017861877	0.146530598	0.030236155	0.178886117	-0.155615954	-0.04505926	0.146495281	0.039974088	0.182203619	0.009085534	CRP
C142	-0.11340734	-0.092509453	-0.043446868	0.046449075	-0.028921096	0.017643217	-0.121628631	-0.033471332	-0.01365507	-0.153570058	0.122770386	0.098579506	-0.002713273	-0.021524315	-0.005163236	-0.023892943	-0.272146904	0.012312469	CRP
C143	-0.05726161	-0.001657864	-0.033127751	0.040295884	0.048319545	-0.015584997	-0.041377765	-0.03581108	-0.045992047	-0.098788328	-0.020472287	0.322289143	0.114336517	-0.012212294	-0.050702933	0.040943972	-0.143235719	0.074134934	CRP
C144	0.049643886	0.035173385	0.027119146	-0.00618039	-0.080163066	0.069573438	0.058629921	-0.006713869	0.055780937	0.124772491	0.465406383	0.008056189	-0.075519566	0.070644359	-0.171984394	-0.028208685	0.563920251	0.05984729	CRP
C146	-0.0062282	-0.056591137	-0.047153081	-0.124913317	0.025299745	0.093130059	0.123480774	0.005899296	0.002048244	-0.2355493	-0.04842187	-0.072517867	-0.088674552	0.041393449	-0.095823964	0.026193391	-0.025252638	0.182562511	CRP
C148	-0.027338705	-0.079473923	-0.011230285	0.065660752	-0.028963908	-0.065733872	-0.003959499	0.011066674	-0.022251511	-0.200338737	-0.016092158	0.218427784	0.060964866	-0.017502574	-0.085277334	-0.032283311	0.114445449	0.004654538	CRP
C150	0.160773978	0.16486429	0.136978949	0.083981111	0.072425092	0.046495336	0.023756302	0.086528167	-0.012969392	0.13138193	0.038250324	-0.14962461	-0.101290282	0.001947986	0.029408837	0.08471207	0.261119435	0.045943655	CRP
C151	0.031055582	0.019739352	0.033453301	-0.001148082	0.015504945	0.044545507	0.027503788	0.018348098	-0.025727434	0.064754847	-0.082544456	0.033817556	-2.16e-06	-0.001585399	-0.013687918	0.024760014	-0.000601598	0.05253074	CRP
C152	0.139467256	0.181671811	0.141665536	0.139676062	0.112723575	0.099919928	0.105279561	0.108799248	0.102654914	0.362483032	-0.012243248	0.138657078	0.159071946	0.096281524	0.283458996	0.135465963	-0.139327448	0.051273359	CRP
C153	0.058381027	-0.010020287	0.037514758	0.000242759	-0.064963524	-0.04471398	-0.163312957	0.032171525	-0.012838516	0.047108486	0.023349473	0.026742447	-0.195166748	-0.057925519	0.096044722	-0.020942893	0.11067322	-0.021360892	CRP
C154	0.03670399	0.082962134	-0.012369614	0.015025932	0.039112666	-0.032886015	-2.6e-06	0.020186101	-0.105913043	0.112730449	-0.125004485	-0.325868177	-0.150364783	0.000343705	0.104541126	0.03788291	0.293026896	0.07670228	CRP
C155	-0.050120962	-0.185835678	-0.025018005	0.062047403	0.02222145	0.054171822	-0.062519562	-0.000218472	0.025269353	-0.263758721	0.001881799	-0.744133458	0.11124666	0.009300706	-0.142315508	0.0622384	-0.361240298	-0.084191128	CRP
C156	-0.007409866	-0.049159865	0.066145049	0.054718251	0.052482129	0.071989483	-0.162115729	0.028484574	0.132102674	0.107540327	0.327312224	-0.058062537	-0.179478463	0.055210971	0.001763643	0.101573727	-0.088864329	0.03022705	CRP
C158	-0.168294607	-0.060134648	-0.174113327	-0.121819212	-0.051620883	0.082439233	-0.03385398	-0.050299298	-0.044303214	-0.082298885	-0.024829573	0.119466477	-0.079570931	-0.020609138	-0.247674032	-0.039695008	-0.493798208	-0.060222935	CRP
C161	-0.005564793	0.057221914	-0.021109778	-0.11769581	-0.037490114	-0.050075858	-0.022258206	-0.058749886	0.007912749	0.298360223	-0.03185848	0.362307003	-0.002961598	-0.01969053	-0.149163875	-0.010923435	-0.015640931	-0.081193356	CRP
C162	0.035424498	0.098900224	-0.016944387	0.001668259	-0.000710913	-0.012154703	0.057913463	-0.021365755	-0.070779825	0.026092498	-0.045597837	0.276022038	-0.032215898	-0.013501981	0.045842051	0.001306159	0.292396535	0.029379181	CRP
C163	0.052619028	0.063067062	0.007939755	-0.00512723	0.017798552	-0.041669649	0.177357177	0.017616603	-0.014691631	0.236479394	-0.068086544	-0.003570737	-0.019557313	0.12242659	0.070422787	0.061087454	0.500405154	0.039320781	CRP
C165	0.132553476	0.033217083	0.074204642	0.098217605	-0.014487517	-0.087565278	-0.05380633	0.114019201	0.067409553	-0.054944093	-0.079445574	-0.247590381	0.04601197	-0.037637176	-0.058923267	0.040935583	0.018852459	0.013837229	CRP
C167	-0.116636564	-0.115781305	-0.066062099	-0.050659517	-0.057337955	-0.025865574	-0.206795248	0.009461454	-0.120253712	-0.18191724	0.110436762	0.278976685	-0.115235669	-0.079204252	-0.065076752	-0.04940581	-0.533382314	0.027197094	CRP
C168	-0.025330856	-0.066489961	-0.001009831	0.036856547	-0.024748814	-0.085159489	-0.021253418	-0.019473487	0.018554576	-0.383756367	-0.09172495	-0.188192891	0.059761256	-0.013772185	-0.169680001	-0.047904154	0.015658931	0.050135894	CRP
C169	-0.028520871	-0.213096301	0.095732865	0.075417858	-0.014332419	-0.046802124	-0.03730665	0.099234098	0.059726097	-0.161353663	0.257244237	0.364440562	0.090618843	0.088315106	0.107604509	-0.090355178	0.052086722	0.262159099	CRP
C171	-0.01044071	0.084105723	0.015331104	0.164996621	0.009142953	0.087291981	-0.061103879	0.026692543	-0.010809072	-0.198486515	-0.025300793	0.105852642	0.202579553	0.027143134	0.012641332	0.015203505	-0.08143988	0.034386939	CRP
C173	-0.153685957	-0.135229872	-0.080929433	-0.00351501	-0.058647222	-0.048815293	-0.026923767	-0.018888341	-0.022936952	-0.236928759	0.045863974	-0.639736812	0.03027142	-0.018234468	-0.036360042	-0.07123239	-0.135616211	0.019966885	CRP
C176	-0.125727288	-0.078616183	-0.017045073	-0.023353486	-0.079206318	-0.033395194	-0.142261406	-0.045484639	-0.005612065	-0.232803946	0.298368227	-0.071611376	-0.000832945	-0.0715756	0.077133192	-0.057756517	-0.137283907	-0.000115422	CRP
C178	-0.155779637	-0.196175044	-0.120912804	-0.016268233	-0.137705672	-0.015141658	-0.027436052	-0.064520408	0.028350413	-0.211348598	0.173106333	0.072483138	-0.064841918	-0.024785301	0.010420676	-0.102497859	-0.11731665	-0.04278529	CRP
C179	0.086949497	0.052404825	0.077269833	0.041890866	-0.001541804	-0.044192441	0.0104381	0.03647183	-0.015545445	-0.093664012	0.104126733	-0.110202096	0.072504848	0.032959231	-0.28419826	0.012848089	-0.121529509	0.085092915	CRP
C180	0.058243412	0.068242139	0.099965171	0.005082865	0.01436962	0.152028495	0.005166105	0.025101598	0.031159718	0.086888937	0.220523724	-0.027909272	-0.01877495	0.007418094	0.146653877	-0.008200607	0.225250234	0.025312715	CRP
C181	0.114582239	0.111608862	0.061810283	0.113123518	0.098956853	0.015145791	0.047833777	0.003427452	-0.013768534	0.23879691	0.082104105	-0.403810081	-0.308087819	0.082405267	0.129393585	0.089935585	0.383465231	0.070459104	CRP
C184	-0.011213479	-0.08139623	-0.024510088	-0.007821522	-0.008403425	-0.125114597	-0.001508407	-0.014779568	-0.126755695	0.10738156	-0.214907699	-0.091492602	-0.080407538	-0.051197167	0.025439861	0.027082228	0.106621525	0.034486499	CRP
C186	-0.004877743	0.041143207	-0.0008358	0.094915247	-0.056302865	-0.084541858	-0.13192198	-0.007764707	0.029664213	-0.234610121	-0.117336118	0.177864983	0.165720488	-0.048988871	-0.115328648	-0.063091028	-0.345432869	-0.00199354	CRP
C187	0.067474141	0.125227985	0.058702576	0.112439211	0.046585306	0.06347755	0.021976024	0.066535229	0.132531874	-0.093477551	0.241863884	-0.452914895	0.044835453	0.04328899	0.064117313	0.08997726	0.163056474	0.089065654	CRP
C190	-0.021264704	-0.001586816	-0.006193503	-0.05889234	-0.058829362	-0.055007545	-0.126538079	0.005320853	-0.038712468	0.036447367	-0.074274001	0.097182528	0.142055134	-0.076733863	-0.116667209	-0.069553576	0.052279117	-0.047703222	CRP
C192	0.071771068	-0.036291283	0.112037287	0.094025064	-0.002361491	0.025356324	-0.116076501	0.042130528	0.026303706	0.064185334	-0.190757687	-0.047665179	-0.045411138	-0.060822835	-0.101952687	0.004917614	-0.052669754	-0.013551078	CRP
C194	-0.000853114	0.036376682	0.037602331	0.077575671	0.005200495	0.039648726	-0.049199857	0.014056779	-0.047840313	-0.082377917	-0.045205545	0.212822841	0.030359496	-0.005249216	0.183681959	0.008005638	-0.338304979	0.116196577	CRP
C195	-0.077228614	-0.030765562	-0.05115556	0.013778835	-0.037523207	0.041260643	0.02946231	-0.029721345	-0.006951297	-0.145597666	-0.081589306	0.126676316	0.02267881	0.025416125	0.16729742	-0.00954024	-0.065454877	0.105609751	CRP
C196	-0.056574896	-0.085456835	-0.08391662	-0.098826345	-0.041500522	-0.058391928	0.154342191	-0.015097446	-0.153031393	0.082170218	-0.192888226	-0.030318687	-0.075338259	-0.040193247	-0.130870659	-0.034683006	-0.040358699	-0.01666085	CRP
C197	0.061462086	0.08874909	0.074706683	0.063538712	-0.000870945	0.047326982	-0.005496498	0.0214251	-0.005076986	0.126916915	-0.052222126	0.309709933	0.097152683	-0.022985705	-0.052890629	0.012454489	0.094748764	0.021055235	CRP
C198	0.107318322	0.10685665	0.062818902	0.014362667	0.034742417	0.147047215	0.143146515	0.052462392	-0.069052561	0.035246553	0.113896242	0.126078494	0.197373078	0.058979444	-0.341661378	0.045735291	0.114181018	0.187401431	CRP
C199	0.046052766	0.08707958	-2.85e-05	-0.011497185	0.040958332	0.09930328	0.085666584	-0.009949147	-0.09918943	-0.356689479	-0.139466663	0.368400159	-0.003057514	0.00172611	-0.157164677	0.038301868	-0.288691886	0.050392838	CRP
C200	-0.151542465	-0.010593679	-0.132539296	-0.099850506	-0.179030361	-0.080028221	-0.085595809	-0.047478478	0.014979002	0.019839037	0.158913201	-0.077961401	-0.059947696	-0.058261434	-0.077620558	-0.168979985	0.206329914	-0.061465415	CRP
C201	-0.010840472	-0.108485119	-0.042083356	-0.147651164	0.034286661	-0.051891877	0.044571127	0.011560905	0.028394946	-0.347429918	-0.017456044	0.206636756	0.033249177	0.086686823	0.034206885	0.021522351	-0.063971632	0.010601162	CRP
C203	0.057611052	0.034178451	0.068426891	0.039702105	-0.015551912	0.061600277	0.120228814	-0.115699503	-0.036086564	0.15760302	-0.019359654	0.057646345	-0.031752039	0.052585924	0.075055577	0.011545257	0.065984613	0.027344876	CRP
C205	0.061579237	0.027252172	0.052329266	0.052221097	0.099227534	0.04212737	-0.010320068	0.027568221	0.031033983	-0.177295358	-0.229436465	0.520826041	-0.280625129	0.058748433	0.125314305	0.102658031	0.188990328	0.090378862	CRP
C206	-0.170858984	-0.089331901	-0.144159597	-0.149193565	-0.078373588	0.111638432	-0.078957086	-0.064897713	-0.121816593	0.013830666	-0.145493667	-0.206492609	-0.311537022	-0.064788933	-0.166697312	-0.096575329	-0.186464418	-0.098476192	CRP
C207	-0.018470144	-0.063611414	0.026528739	-0.02380464	-0.094059704	-0.02570227	-0.065456135	-0.035006543	0.024529587	0.042405539	-0.013037073	0.056342351	0.046948826	-0.065048027	-0.10661657	-0.106853252	-0.11651091	-0.048685451	CRP
C208	-0.068611299	-0.049357555	0.023876523	0.007065097	3.94e-05	0.030795662	-0.106629479	-0.003552385	0.11065297	-0.059547013	0.130847565	0.292794372	0.016805411	0.001062445	-0.197160496	0.006178417	-0.17674722	0.001448009	CRP
C210	-0.110063605	-0.107559424	-0.042100193	-0.049802237	-0.113770524	-0.214654803	-0.048923956	0.01310773	0.027727783	-0.024616268	-0.213596832	-0.167184076	-0.143183168	-0.091730394	-0.293775116	-0.11751754	-0.277936298	-0.062198008	CRP
C211	0.022489721	-2.09e-05	0.073311234	0.086809102	0.02828292	-0.097864335	0.041680713	0.086324661	0.022189364	-0.200378045	0.000817843	0.250947895	0.145581051	0.018429791	0.095448098	0.005867258	-0.277263009	0.125345597	CRP
C212	0.061672575	0.080437354	0.097615	0.081990062	0.066915256	0.024939726	0.013839147	0.069397021	0.042305453	0.035618992	0.051030417	0.265626462	0.040518233	0.063768238	0.116460304	0.060939232	-0.133014952	0.12855222	CRP
C213	0.074768157	0.041016538	0.075608011	0.104265593	0.095681342	0.015233926	0.025740449	0.097850548	0.003523038	-0.16840157	-0.055240368	0.018819693	0.091269705	-0.037252729	0.051461802	0.08616842	0.001467603	0.04831987	CRP
C214	-0.137168092	-0.11024536	-0.100848169	-0.127193567	-0.024442794	0.014278075	-0.112924478	-0.097638855	-0.038009538	0.078756636	-0.090619219	0.083076246	-0.118017534	-0.069643346	-0.058882069	-0.043011954	-0.386765744	-0.077423942	CRP
C216	-0.152487901	-0.073225646	-0.068335819	-0.11116971	-0.167930831	-0.137476401	-0.116104357	-0.011824021	0.054218708	0.080095738	-0.023971295	-0.343199648	0.055107566	-0.043674635	-0.168835661	-0.182676263	0.024373435	0.02842517	CRP
C217	0.02789175	-0.018745524	0.06852927	-0.022006656	-0.036720143	-0.012314193	0.048921383	-0.026748136	0.028773531	0.001737348	-0.189034853	0.054873547	-0.177723071	-0.003104405	0.251973603	-0.021006531	0.261649618	0.021533338	CRP
C218	-0.037016305	0.036094026	-0.056210783	-0.060586118	-0.028544338	0.075873509	-0.035201209	-0.040849485	0.021443873	0.083338622	0.006271546	-0.123883831	0.023213831	-0.00525994	0.090746313	0.025442374	-0.313582092	-0.010532435	CRP
C219	-0.056623325	-0.087850037	-0.047648065	0.007485566	-0.111379369	-0.008610555	-0.015767565	-0.025491463	-0.073009955	-0.001893169	-0.064926553	-0.125103299	-0.27614283	-0.113289137	0.274466126	-0.076419853	0.13761352	-0.10149223	CRP
C220	0.021506859	0.033808633	0.048036765	0.055561734	0.01566104	0.01027202	0.007703442	-0.065078402	-0.161908018	-0.0032986	-0.150761836	-0.106390909	-0.096354853	-0.012970475	0.050160604	0.013839765	0.158218429	0.005798937	CRP
C222	0.007015962	-0.01572496	0.016884603	-0.003698164	-0.033061155	0.028250087	0.008751568	-0.000319829	-0.058085591	0.024147019	0.024350635	0.136683916	-0.050924335	-0.07605985	-0.10041838	-0.025460991	0.101718595	-0.0771843	CRP
C224	-0.08817259	0.014123274	-0.12135969	-0.05612933	-0.166075136	-0.176910504	-0.090690432	-0.093261862	-0.088788502	-0.179899637	-0.127169928	-0.433317261	-0.205909789	-0.139131357	0.171202464	-0.126550936	0.114733223	-0.123451822	CRP
C225	0.031168482	0.013599491	0.034502818	0.025240665	0.096514443	-0.028759428	0.019698047	-0.024227404	0.019602094	-0.040554887	-0.193772822	0.315983908	0.058893736	-0.019332006	-0.01049834	0.050754874	-0.035583918	0.039881314	CRP
C226	0.115070789	0.094536292	0.09064264	0.005610627	0.055870165	-0.000563936	-0.119358698	-0.016566434	-0.065418011	0.163001422	-0.074385045	-0.383546733	0.0238626	-0.086596754	-0.043978398	0.058174742	0.223857884	0.03073137	CRP
C227	0.11961571	0.072602277	0.072651547	0.063168528	0.096638239	-0.054822302	-0.002042082	0.012649853	-0.042111279	0.169355363	-0.100225435	0.259713741	0.02065626	0.062671331	0.103654842	0.104862849	0.220938106	0.094380126	CRP
C228	-0.004411833	-0.103200939	-0.008634862	-0.040183405	-0.030475587	0.100936747	0.047235882	-0.008449105	-0.042848418	-0.168194522	0.05708946	0.100136278	0.029913662	-0.055379075	-0.002759192	-0.01704173	-0.095075308	-0.019269224	CRP
C229	0.121650572	0.057021118	0.089885858	0.103288271	0.137266161	0.071388215	0.080139395	0.073656542	0.045616678	0.018642304	-0.053086396	-0.299693984	0.093969447	0.037299513	0.103254507	0.1341468	0.2055403	0.037920496	CRP
C230	0.10487581	0.037531649	0.165050657	-0.04221536	0.004841359	0.087301988	-0.074343666	0.110932274	0.046968009	0.311745998	0.193885516	0.193674288	0.253228335	-0.017382239	-0.152264566	0.059246156	-0.290700411	-0.059105835	CRP
C231	0.049810813	0.036799051	0.019939665	0.021452975	0.038664605	0.047392924	0.047327983	0.051277934	0.063636862	-0.167691683	0.019077027	0.040163745	-0.086761208	0.029044701	0.160615146	0.056706332	0.130908605	0.093036566	CRP
C232	0.023856222	-0.054876926	0.028927322	0.080271342	-0.016786484	0.027787413	-0.017669598	0.068360481	0.108238993	-0.159833834	-0.041725536	0.052256391	-0.007568855	0.026644753	0.033856033	0.031035088	-0.098314302	0.015537849	CRP
C233	0.088066454	0.050821198	0.058770317	0.027093743	0.05189499	0.064712226	0.000620197	0.00180663	0.020167477	0.124237708	-0.29182522	0.065545762	-0.070350121	-0.028856	0.038296673	0.049965305	-0.0506264	-0.087288045	CRP
C237	-0.001390257	0.100599057	-0.015619857	0.033072578	-0.026072402	0.055316275	0.024328824	-0.04089162	0.078436755	-0.083593484	-0.056791091	-0.092756537	-0.09173186	0.006727643	0.166382345	0.005949981	0.138267573	0.052104009	CRP
C238	0.070623844	-0.00459621	0.026265869	-0.01945905	0.117969964	0.008530221	0.077734988	0.015138372	-0.010895432	0.09168359	-0.136962879	0.416272275	0.023546817	0.020364765	0.156947383	0.057808944	0.022408096	0.019551602	CRP
C239	-0.159838967	-0.10110895	-0.169526636	-0.104176487	-0.221235344	-0.045219604	-0.162231178	-0.093815168	-0.069994382	-0.060402359	0.040714161	-0.000192713	-0.2315529	-0.125715583	0.070394507	-0.170593755	-0.302605376	-0.136083334	CRP
C240	-0.067717881	-0.081676523	-0.022912284	-0.049722584	-0.012300565	-0.033723527	0.034163942	0.029284957	0.053067167	0.116741526	-0.165492242	-0.11364393	-0.024677891	0.015325249	0.025284057	-0.085410753	-0.065905623	0.055673961	CRP
C241	0.019909656	0.031031852	-0.005032304	0.017614973	-0.004221335	0.078920173	-0.021097953	-0.008432658	-0.079809704	0.028661907	-0.038161973	-0.229688652	0.112155517	-0.018014517	0.030234351	-0.007220353	0.100196307	0.117583073	CRP
C242	-0.046129386	0.029262823	-0.015644151	-0.002480679	0.004780433	-0.008508242	-0.025898748	-0.031605658	0.021297835	0.185173543	0.035048498	-0.094830229	-0.014488771	-0.015500855	-0.079060653	0.000850035	-0.095742821	0.054466341	CRP
C247	0.097885644	0.161440631	0.019177327	0.046326261	0.077017604	0.118923871	0.143903924	0.009539846	0.088656022	0.083156392	0.032182017	0.219217011	0.13708975	0.095812406	0.294334786	0.114945468	0.315228571	0.077286264	CRP
C248	-0.076128529	-0.008970972	-0.101855072	-0.057816932	0.015263558	-0.012029886	0.04485203	-0.001252576	0.088249011	-0.16437909	0.137641052	-0.011277104	-0.013469369	0.046230233	-0.111086865	0.020698986	-0.069031082	-0.048805899	CRP
C249	-0.122938048	-0.198868079	-0.144129724	-0.239721625	-9.35e-05	-0.111853704	0.025575987	-0.007761733	-0.060398351	-0.020663908	-0.227977494	-0.587105307	-0.084160307	-0.033533251	0.088681423	-0.037596692	0.075430501	-0.016721549	CRP
C252	-0.106864602	-0.153625624	-0.104973302	-0.055807204	-0.072748177	-0.039457278	-0.012358558	-0.075429343	-0.14141267	-0.143347925	-0.014392219	-0.064866312	-0.342092615	-0.141853239	0.201453268	-0.071975101	0.254293257	-0.058559287	CRP
C255	0.039709948	0.037711218	0.066989495	0.086481511	0.069087704	0.112872631	-0.000711936	0.112539267	0.142143992	-0.124357194	0.02829935	0.128347441	0.090230973	0.032652897	0.103181484	0.04060313	-0.355956923	0.03463297	CRP
C256	0.002575563	-0.000667497	0.029757296	0.07380007	-0.104203745	-0.084427968	-0.15478061	-0.011249781	-0.002877665	0.030192855	-0.05483018	0.023226564	0.158598995	-0.090426686	-0.124881002	-0.119384177	-0.141111218	-0.030354056	CRP
C257	0.032473905	0.014151018	0.060781214	0.072735034	-0.004552858	-0.116786347	-0.016509586	0.049055566	-0.059377371	0.042082414	0.005512094	0.293946467	-0.08937862	-0.028607242	0.026146283	-0.02817373	-0.079366863	0.095392911	CRP
C258	-0.007930859	0.043501149	0.052856074	0.08989898	-0.031018078	-0.052884885	-0.079445912	0.01031458	0.113900777	-0.12467133	0.210214494	0.102485348	0.269141518	0.042412292	0.035544315	-0.012288269	-0.146049273	0.066059864	CRP
C259	0.053056908	-0.030833219	0.005151278	0.022899084	0.053320287	0.025927698	-0.02846504	-0.033468136	-0.042017854	0.127852894	-0.065451875	-0.072994827	-0.072012404	-0.065450351	0.027999909	0.065277446	0.114913859	-0.011307316	CRP
C260	-0.087615821	-0.062756962	-0.051986251	0.055542201	-0.024040184	-0.107226867	-0.020487514	0.082757482	-0.025082724	-0.185158076	0.004760203	0.320466263	0.11098733	0.023268702	-0.008918698	-0.018008794	-0.163850452	0.138904155	CRP
C261	0.031745803	0.076637967	-0.013496142	0.036138281	-0.018070074	-0.058057069	0.020966952	-0.042318992	0.026424783	0.158685007	-0.083356356	-0.230729285	0.048823876	0.006099959	0.061059075	0.001007477	-0.322875556	0.01802327	CRP
C263	0.03613584	-0.00408045	-0.019954349	-0.064488197	0.073876837	0.012282712	0.03317243	-0.035618676	-0.062094679	-0.412674324	-0.066295064	-0.425675053	0.002079551	0.017696854	0.087440728	0.046662184	-0.150619701	0.03948775	CRP
C265	-0.111650115	-0.147349477	0.012241036	-0.112522238	-0.090911455	-0.212538943	-0.092845953	0.049843676	0.046236597	-0.221515385	-0.22001869	-0.591117332	-0.22190923	0.0495439	-0.005949313	-0.079525107	0.031900384	-0.062873084	CRP
C266	-0.012211606	-0.102170388	-0.039621944	-0.028259256	-0.019911012	0.084461917	-0.026830201	0.0157118	-0.130425859	0.047454854	-0.142035106	-0.461420341	-0.10551347	-0.057743559	-0.118974636	-0.035160108	-0.205903038	0.012261912	CRP
C267	-0.097809895	-0.017313709	-0.108969527	-0.060791704	-0.075458683	-0.075418958	0.018335754	-0.064313736	-0.083987946	-0.381405411	-0.127827784	-0.536451097	0.079486529	-0.114212301	-0.035797795	-0.081776055	-0.323948686	0.117955879	CRP
C269	0.060575928	0.050291577	0.058653667	0.122279898	-0.025316501	-0.053256305	0.016558249	0.04490518	0.107426697	-0.155812688	-0.169402851	0.117254179	-0.137802543	0.003339312	0.046302434	0.007171835	0.043101556	-0.035329832	CRP
C271	0.023678013	0.032414569	0.007159811	0.057040392	0.078267491	0.08699587	0.037997401	0.015201973	0.113783537	0.077605734	-0.13535325	-0.139525571	-0.124478794	0.058962616	0.04077573	0.047740694	-0.015342069	-0.0518922	CRP
C272	0.011450804	0.079943233	-0.05314581	-0.20748107	0.065033473	-0.047094267	0.16288543	-0.01729471	0.016509632	0.051204257	-0.118991646	-0.137243641	-0.428623067	0.069941959	0.106543527	0.017748498	0.265889579	0.017656079	CRP
C274	0.039984108	0.041163591	-0.001326862	-0.016048013	0.097644314	-0.058965435	0.078710132	-0.047509612	-0.059602722	0.167689698	-0.112570365	0.285227373	0.17166354	0.044069829	0.152768042	0.091990296	0.016003195	0.068516944	CRP
C275	0.01466041	0.056493729	0.009926357	0.070793573	0.010842593	0.073156684	0.085364538	0.000472356	0.054479745	-0.118492946	-0.033236775	-0.199213551	0.248033776	0.015649716	-0.036331122	-0.005276688	-0.107138325	0.02047066	CRP
C276	-0.022722194	-0.044187659	0.025948891	0.038300334	-0.007559235	0.1112956	-0.113588032	0.061307771	0.10236718	-0.352788884	0.1771483	-0.138810869	0.214804063	0.003191779	-0.107812419	-0.017985482	0.022682786	0.019381065	CRP
C277	-0.044792661	0.016468136	-0.028421621	2.56e-05	-0.121237291	-0.051460111	-0.277829342	0.004788515	-0.069950778	-0.220147756	-0.107605942	-0.067431876	-0.020926206	-0.119821506	-0.234528247	-0.135165783	0.018891388	0.064627427	CRP
C278	0.002660189	-0.053474727	0.038268093	0.054168466	0.04812663	0.039711161	-0.015235082	0.04378251	0.024273729	-0.1146356	0.105336472	0.248309005	-0.034843994	0.022614907	0.164819894	0.05809869	-0.024050059	0.065296616	CRP
C280	0.064440237	0.068017696	0.052511177	-0.005821528	-0.030130679	0.008448969	-0.019084974	-0.006289039	-0.043122664	0.103726342	0.038807194	-0.36227944	-0.046160465	0.005754824	-0.048350895	-0.010817024	0.212906308	0.0151536	CRP
C282	0.060901986	0.069413082	0.021112008	0.074634303	-0.007794497	0.109912152	0.044293174	-0.057763812	-0.054866159	0.138716534	-0.107360716	-0.157966973	0.139823236	-0.003579758	0.185435336	0.004011297	0.239477817	0.031978381	CRP
C283	0.072177171	0.008666597	0.052827848	0.006576096	0.01168288	-0.019178982	0.040764008	0.016184562	0.015927878	0.194923789	-0.003707709	-0.157173283	0.077672951	0.061438154	0.197903729	0.027740962	0.489994984	0.114773238	CRP
C284	0.037003489	0.029987286	0.045994664	0.027266602	0.057843915	-0.034124311	-0.041964014	0.039475808	0.085706025	-0.102228156	-0.063182836	0.253643171	0.043583962	0.021096192	-0.029946729	0.051860338	0.007060212	-0.000668725	CRP
C287	-0.094508613	-0.14469873	-0.065379975	-0.181499138	-0.050591014	-0.073953436	-0.111396911	-0.066729242	-0.099869904	0.11757274	-0.138854407	-0.030515089	-0.155058251	-0.130653385	-0.139485909	-0.067481193	-0.268674977	-0.090629116	CRP
C288	-0.033207594	-0.020230788	0.01813999	0.074828578	0.012224863	0.037513986	-0.00877046	-0.001230656	-0.014841732	-0.117068331	-0.133633921	0.112131935	-0.048137366	-0.028365696	0.071359701	0.018100972	0.10166168	0.000793609	CRP
C289	-0.100128401	-0.084401074	-0.10759251	-0.075981447	-0.046575461	-0.128774398	-0.017113838	-0.034264279	0.008035833	-0.228525796	-0.105892232	0.103933852	-0.057317475	-0.004797992	-0.205667135	-0.085655138	-0.104741005	-0.062071597	CRP
C291	-0.026987103	-0.098750853	-0.110032199	-0.105329951	-0.107845362	0.00311971	0.009288863	-0.051257355	-0.101009802	-0.193551042	-0.181302901	0.009742269	-0.157314049	-0.100126639	-0.088658428	-0.089764817	-0.28842329	-0.002668375	CRP
C292	0.003876546	0.016142017	0.010925626	0.045198468	-0.029504333	-0.060302558	-0.04697154	0.0326334	-0.000653048	0.046117425	0.126515372	0.037831703	0.094663791	-0.014094866	-0.021933905	-0.021195845	-0.148539736	-0.082479616	CRP
C293	0.073552172	0.134006772	0.062823938	0.087981146	0.000456636	0.047372309	0.072974437	0.061199812	0.058026792	0.220105038	0.308109904	0.182643574	-0.030079948	0.07653329	-0.02709532	0.03271227	0.238348909	0.04659675	CRP
C294	-0.050817052	-0.04523396	-0.043929237	-0.038951252	-0.020832816	-0.053039498	0.069352355	0.032536158	-0.095470731	-0.140506771	-0.191521606	-0.346916752	-0.005636396	-0.052856793	0.012515725	-0.027497814	0.03208452	0.01541551	CRP
C296	-0.033948874	-0.038242207	0.030118216	0.087686358	-0.051333507	-0.0241919	-0.110252772	0.020281771	0.055072242	-0.286315422	-0.024026782	0.132473057	-0.206268285	-0.019818606	-0.131564112	-0.070904983	-0.004937408	-0.016388562	CRP
C298	-0.048293845	-0.068594352	-0.014820684	-0.015762411	-0.039077735	-0.042758683	-0.077906786	-0.014252833	-0.007036338	-0.023157716	-0.053135983	0.085491381	-0.025740455	0.003688921	0.068232078	-0.041841004	0.049299623	0.0389452	CRP
C301	0.012152197	-0.05434414	-0.000546333	0.150861541	-0.086714741	-0.166833152	0.013479675	0.083477216	0.043324138	-0.162306267	-0.001970962	-0.214122981	-0.109581217	0.005803072	0.126800398	-0.05062587	0.320853412	0.034999895	CRP
C304	0.122292463	0.141812201	0.091318577	0.010871616	0.006937934	-0.01743156	-0.046800126	0.068578446	-0.005896117	-0.109459284	0.000700076	-0.242750842	-0.016198928	-0.047074595	0.072785787	0.011374549	0.248049585	0.02490026	CRP
C305	0.012930588	0.04645848	-0.004709972	0.102985382	0.085803685	0.121600797	-0.042516822	0.043576903	-0.044649225	-0.14592547	-0.009314425	0.134009961	0.070723836	-0.006863637	0.102864714	0.081642334	-0.120851633	0.048621162	CRP
C307	0.058289793	0.019959651	0.019060485	0.011346949	0.06925867	-0.041237242	0.145702101	0.037871301	0.033669918	0.044418458	0.038956208	0.101203008	-0.102071822	0.122219371	-0.120391954	0.04689911	0.237270122	0.121060157	CRP
C309	-0.048289978	-0.060633953	-0.063405313	0.004417842	-0.007129564	0.107220835	-0.016438904	-0.073307514	0.040282059	-0.005997128	-0.104633879	-0.182317092	-0.059117024	0.03187763	0.142606675	-0.014302844	0.118380449	0.014331678	CRP
C311	-0.045097196	-0.004746844	-0.016400303	-0.113058134	-0.063814713	-0.024358935	-0.01756175	-0.061524614	-0.023362996	0.077214044	-0.06342364	0.227999838	0.023543988	-0.024859755	0.046579812	-0.056636537	0.024257012	-0.128572001	CRP
C312	0.040533391	-0.011742157	0.066803079	0.10239704	0.062860712	0.083742646	-0.027276884	0.116317688	0.000685819	-0.192992614	0.013103459	-0.27160284	0.102872727	0.025882606	-0.073029718	0.046871002	-0.165791408	0.089435648	CRP
C313	-0.030926261	-0.040330057	-0.004169754	0.043733829	-0.036410585	0.013180722	0.008758875	0.005154399	-0.071236536	-0.129151976	-0.022936495	-0.083662298	-0.032384397	-0.029400759	-0.086074858	-0.066553138	-0.019233778	0.068216355	CRP
C315	0.069998878	0.009882694	0.056404764	-0.124612439	0.134216397	0.066608898	0.056028253	-0.049905366	0.06545866	0.202054104	-0.069871398	0.566784435	0.044506415	0.073074193	-0.023384573	0.108449997	-0.221039729	0.014317817	CRP
C319	-0.019691599	0.021032941	-0.022392617	-0.01233821	-0.013695973	0.041141104	-0.03747769	0.009411753	-0.067689192	-0.056519992	-0.220436235	-0.322737548	-0.187784848	-0.047491206	-0.105027757	-0.036242156	-0.121367408	0.010760573	CRP
C322	0.109504952	0.03911814	0.092758699	0.055981869	0.062493671	0.14546689	0.030815885	0.029368581	0.030196503	-0.09211793	-0.061366717	-0.431321211	-0.169086495	-0.054768116	0.205961283	0.070850667	0.066882296	-0.038118877	CRP
C323	0.085669085	0.084013543	0.060175482	0.106413568	0.040675496	0.040990766	0.003667091	0.054907537	-0.056506614	0.252980714	-0.159034617	-0.037630285	0.193364131	-0.005272459	0.044930643	0.080691489	0.122746289	0.054867313	CRP
C324	0.120611549	0.068907782	0.134767399	0.178361484	0.100241295	0.046821511	0.022291359	0.085424155	0.03216253	0.055363824	0.181675623	0.400339927	0.074875716	0.08995637	0.056191005	0.094421007	0.052156161	0.144091032	CRP
C325	0.106390275	0.096266386	0.047791216	0.039555324	0.17179235	0.024953142	0.12321997	0.028048711	0.012439774	0.003162065	-0.064770846	0.177869836	0.170621922	0.03646513	0.216789419	0.169989359	-0.231288503	0.10950052	CRP
C327	0.017653763	0.013565075	0.025623135	0.110515654	0.082411585	0.149116376	-0.064544023	0.008941408	0.017847548	-0.021585262	-0.001617964	0.082789118	0.018915263	0.071997043	-0.148287079	0.05754789	0.017734519	-0.042988863	CRP
C328	-0.003998652	5.68e-06	-0.082181677	-0.078027825	0.079053051	-0.098470429	0.046654066	-0.055059425	0.039457363	0.303030684	-0.273315833	0.166970282	-0.06559763	-0.006454402	0.24501232	0.061735999	-0.012187761	-0.057307712	CRP
C329	-0.00133798	0.083234163	0.008646095	-0.031932507	0.097437246	-0.002210152	0.133157803	0.141929426	0.02688762	0.052477921	0.05281381	0.198827836	0.227989403	0.096815994	0.094970648	0.059161491	-0.155920635	0.175019464	CRP
C331	0.03051725	0.033316972	0.055593531	0.118135542	0.086564539	0.157881037	-0.009427401	0.051364775	0.137782411	-0.136890735	0.192894071	0.221822451	-0.077311675	0.025647394	0.072230675	0.084758153	0.016271251	-0.072667131	CRP
C332	-0.066858381	-0.024677189	-0.052301434	-0.144037897	-0.008220952	0.095792429	-0.031453088	-0.063232152	-0.09757039	-0.062368138	-0.077551161	-0.313129281	-0.032503677	-0.059861612	-0.157866839	-0.035302273	-0.168243198	-0.091155221	CRP
C333	-0.06749873	-0.072702595	-0.028181957	-0.053008107	-0.041893569	-0.011596471	-0.139135504	0.007950988	-0.035574404	0.074369721	-0.047964781	-0.159004743	0.062597674	-0.073329808	-0.181318239	-0.064834543	-0.205178048	-0.065401014	CRP
C334	0.063932372	-0.069151351	0.107778038	0.085979995	0.062705347	-0.011995605	-0.045567555	0.117609371	0.065799385	-0.201323607	0.062019708	-0.022885588	0.009190537	0.004331125	0.20562179	0.06721205	0.206036278	0.044936796	CRP
C335	0.113769327	0.077263714	0.133911044	0.074134683	0.091362512	0.060049446	0.073942833	0.037076428	0.035914845	0.041526903	0.05539386	0.079397164	0.035166408	0.014438137	0.175377524	0.09283021	0.078032659	0.045470169	CRP
C338	-0.011484913	-0.009295841	-0.017341962	-0.067705734	0.053630872	0.009129532	0.034321935	-0.011457418	0.049805365	0.049941839	-0.016193531	0.117545207	-0.098297111	0.069996022	0.120650164	0.043575527	0.008227386	-0.036016831	CRP
CM02	-0.000438392	0.021628495	-0.045450003	0.039384044	0.098783924	0.051742133	-0.025064585	-0.019702526	0.080409578	0.0700699	0.093665326	0.209566815	0.200278667	0.090462766	-0.019992983	0.077043614	-0.355034975	0.041465324	CRP
CM03	0.070292317	0.056544665	0.124275942	0.119353185	0.120311431	0.067761365	-0.153877777	0.019500019	0.017905464	-0.021952596	0.10558413	0.237002655	0.114840806	-0.045903736	-0.010591134	0.088119117	-0.154720001	0.077043331	CRP
CM05	-0.023506646	0.006895957	0.006502513	0.02710518	-0.014578923	-0.10643934	-0.094884271	0.018681607	0.013742519	0.126367527	-0.176590286	0.146971089	0.072198436	-0.030755093	-0.12539899	-0.011047575	-0.131446307	0.072712981	CRP
CM06	-0.088760492	-0.024666931	-0.06416475	-0.159939085	-0.104666931	-0.12858006	-0.170813133	-0.02377029	0.021692616	-0.024850755	0.020864343	0.147701843	0.084749443	-0.129325087	-0.131869244	-0.123321426	-0.514435841	-0.020250621	CRP
CM07	0.140924103	0.1367825	0.127207667	-0.010477581	0.122749962	0.073394861	0.146901816	0.096136021	0.00899523	0.092986249	-0.020211854	-0.178184624	0.256682939	0.088224683	-0.174201011	0.118720399	-0.307075489	0.10490434	CRP
CM08	-0.003140333	-0.039188037	0.015320813	-0.074094187	-0.029190539	-0.142562847	-0.083242144	0.034006629	0.041520428	0.030814563	-0.037267467	-0.007453621	0.09668471	-0.12435243	-0.303770247	-0.052726972	-0.486264454	-4.99e-05	CRP
CM10	-0.053747537	0.030178793	-0.068815734	-0.017645365	-0.080982232	-0.07349722	-0.098079495	-0.015855231	0.003090324	-0.110942379	-0.107129719	0.100892142	-0.047909932	-0.085098041	-0.161842866	-0.094883954	-0.273487693	0.01553351	CRP
CM11	-0.042508469	-0.080388785	-0.059688315	0.028047297	-0.0401961	-0.006907218	-0.060090593	-0.015817536	-0.076892546	0.024692533	-0.085491385	0.002776748	0.122101971	-0.098241348	-0.039718098	-0.039894059	-0.511028159	0.021944321	CRP
CM12	-0.061161752	-0.031285575	-0.001266	0.065645827	-0.111402228	-0.003049611	-0.171392562	-0.016072916	0.080122986	-0.044955518	0.167712298	0.314650046	0.004729611	-0.031651811	-0.145344375	-0.023617416	-0.446908981	-0.010422065	CRP
CM13	0.033656944	0.069014969	-0.002480206	-0.071238382	-0.00598757	-0.029572753	-0.014144625	0.028297649	-0.037135091	0.131405826	-0.061573356	0.288296451	0.297756386	-0.004162102	-0.057677214	0.006317237	0.008459558	0.075137508	CRP
CM14	0.086635811	0.070873853	0.071837182	0.000136992	0.017608579	0.058918751	-0.064871936	0.015674245	0.007412224	-0.093366149	-0.054162611	0.080015502	0.17623694	0.017386164	-0.102076231	-0.030295855	0.038294494	0.031975144	CRP
CM15	0.048522437	-0.025103386	0.026593354	0.04802973	0.043892793	0.038447223	-0.008211146	-0.017178131	-0.023444769	-0.004130313	-0.120131137	0.148854538	0.047751193	-0.069737698	0.063514803	0.031122595	-0.307322998	0.017377219	CRP
CM23	-0.014872616	-0.005587834	-0.031026238	-0.068942366	-0.052031348	-0.093981726	-0.031253816	0.003400879	-0.007481276	-0.084230259	-0.031540201	-0.00121035	0.256940667	-0.004466524	-0.225171125	-0.020031735	-0.158691421	0.012198603	CRP
CP216	0.061219143	-0.00763018	0.056025092	0.073277764	0.081514196	0.065176613	-0.123572889	0.055042519	0.001566761	0.094141997	-0.008629519	-0.529192534	0.059965998	0.006507292	0.138521568	0.063673446	0.019668238	-0.022143893	CRP
CP235	0.019794619	-0.06999781	0.032330489	0.060512505	-0.137766596	0.057907046	-0.087449659	0.076272526	-0.003304264	-0.008839114	0.18296518	0.477576535	-0.023482436	0.020966912	0.035056014	-0.03385851	0.192835951	0.066717972	CRP
CP238	0.101620253	0.111811284	0.114452385	0.122383966	0.100042891	0.094389115	0.088422001	0.035062511	-0.02803824	0.088533415	0.173347094	0.023083726	0.235556483	0.142688125	0.01186974	0.052574402	0.21040892	0.098377931	CRP
CP262	0.14279603	0.046341675	0.113385056	0.068853251	0.083972167	0.059124366	-0.019603604	0.085080137	-0.050169935	0.112885427	-0.063696744	-0.316084525	0.188492514	-0.038082473	0.089534377	0.070982632	0.336747849	0.059863423	CRP
CP276	0.120437432	0.120434836	0.082703277	0.028818871	0.12169889	0.112793455	0.054732844	-0.046882577	-0.089452462	-0.127529259	0.395002564	0.461174693	0.086115094	0.052581163	0.154991826	0.134709835	0.096366506	-0.027448108	CRP
CP288	0.098154555	0.051900784	0.046596022	0.098709515	0.062000241	0.008830568	0.072740775	0.047672876	-0.074755168	-0.054670997	-0.1379833	0.000340194	-0.001550925	0.01787144	0.111472556	0.071448392	0.099225391	0.073448482	CRP
CP292	0.136365278	0.100047329	0.163814044	0.150077632	0.152011442	0.099118786	0.080332489	0.031049614	0.012393078	-0.001128781	0.085018908	0.348919253	0.116818315	0.114644943	0.103400486	0.135048202	0.257985956	0.129264063	CRP
CP299	0.038114475	-0.002309832	0.007098609	-0.029967842	0.062864762	0.039508704	-0.042658649	-0.082225989	-0.057281654	0.15231307	0.025912699	-0.145462346	-0.053684665	-0.016642303	-0.017888221	0.101394183	-0.131782389	-0.04758049	CRP
CP302	-0.159107972	-0.121046188	-0.125466263	-0.126160015	-0.090682221	-0.019551412	-0.066666058	-0.095516156	-0.025015221	-0.330028759	-0.109913756	-0.106413778	-0.290532489	-0.06688552	-0.118258418	-0.103199672	-0.727964688	-0.113326449	CRP
CP303	0.007454895	0.065671931	0.009717234	-0.060542636	-0.011298349	-0.004914685	-0.029788038	0.023059559	-0.039993041	0.150180663	0.062002758	0.006592044	-0.102552075	-0.046155982	0.111995683	-0.002989952	0.259892565	-0.001396324	CRP
CP324	-0.011605122	0.002651688	-0.013772999	-0.076308435	0.063406659	-0.010127141	0.15135157	-0.070447967	-0.050069943	-0.051790282	0.117768933	0.140323074	0.073840454	0.111435279	-0.072906391	0.016967125	-0.050386292	-0.014437856	CRP
CP330	-0.004487772	-0.042496709	0.016285972	0.05536968	0.027639467	-0.02893803	0.065036005	-0.020239708	-0.132157427	-0.163868786	-0.058487824	-0.157595143	0.097521375	-0.008142376	-0.011415093	-0.017008705	0.065311366	0.062422952	CRP
CP335	0.047227834	0.067707558	-0.016567173	-0.058671545	-0.066353916	-0.147583912	0.068023801	-0.055405925	-0.174057426	0.140619862	-0.117896432	0.068754569	-0.113679067	-0.084775581	-0.091867086	-0.050429337	-0.119163485	0.04416261	CRP
CP340	0.025827172	0.065427781	0.016309487	0.035834636	0.074578731	0.127054638	0.075673402	0.008625436	-0.053636905	0.052807328	-0.017029078	0.235293431	0.009550588	0.0584177	0.020639566	0.060076247	0.047517516	0.072671907	CRP
CP343	0.084794926	0.065861418	-0.044529684	-0.257795409	-0.049109513	0.027098069	0.140975628	0.031619238	-0.011270296	0.105239841	-0.059056783	-0.293414527	-0.386368087	-0.023481954	-0.187224363	-0.04224445	-0.258286538	-0.144175184	CRP
CP350	-0.093495106	0.006219741	-0.02424947	0.047019448	0.025477649	0.123952199	0.087186229	-0.126254001	0.050627286	-0.154472356	0.060121162	0.07669732	-0.174174136	0.047189907	0.251836279	0.019195323	0.393303534	-0.042568264	CRP
CP358	-0.102075535	-0.09412165	-0.068632275	-0.006063	-0.020999835	-0.030960326	-0.093584577	0.01466211	-0.019077674	-0.058491172	0.128121565	0.060513906	0.023213693	0.005030177	-0.007743415	-0.037592513	-0.147774263	0.07151716	CRP
CP375	-0.042146676	0.038734021	-0.031556336	0.007705867	-0.024858343	0.071952421	-0.06830348	-0.032813012	-0.055634376	-0.128755972	0.061340578	-0.17124158	0.077820948	0.039574213	-0.088765379	-0.003086653	-0.225642165	0.068552102	CRP
CP380	0.032690304	0.030429971	-0.001908517	0.009814552	0.023500767	-0.070347175	0.003030041	0.04756335	0.05479414	0.103052361	0.151567869	-0.232644605	0.11103148	0.002752524	0.00636763	0.033148122	0.058100715	0.046937755	CRP
CP396	0.04120929	-0.097207165	-0.020242663	-0.033089289	0.003770849	-0.025998213	0.058489594	-0.033094647	0.048646712	0.088754901	-0.163021443	-0.19427593	-0.019980712	0.008669059	0.158128423	0.002004029	0.356723877	0.041807534	CRP
CP397	0.128273861	0.183063417	0.113990695	0.097954767	0.008237726	0.002502739	0.017347804	0.161468106	0.011868694	-0.126474527	0.028325325	-0.23776907	0.198240051	-0.009825008	0.069554454	0.033608584	0.166113967	0.033482558	CRP
CPH193	0.004649359	-0.016969702	0.039768144	0.026808125	0.06199718	0.073465449	0.037471898	0.031067627	0.081008507	-0.038767711	-0.214802736	-0.12116728	-0.099274273	0.100048638	-0.008415376	0.037409432	0.323106832	-0.035278092	CRP
CPH195	-0.01099238	0.006174102	0.00483128	0.026752879	-0.022219487	0.056345193	-0.023103009	0.05186466	-0.070558403	-0.276378264	-0.10522293	-0.212522365	0.078856373	-0.044543057	-0.030930936	-0.023286063	0.042778636	0.036331468	CRP
EM01	0.014480826	-0.009098477	0.026676951	0.090029576	0.058376902	0.054752396	0.078390839	0.053604284	0.006213101	0.278771707	0.049114643	0.027819269	0.099483181	0.065151767	0.038112726	0.027632914	-0.038061563	0.024205976	CRP
EM02	-0.086059225	0.023788666	-0.08300606	0.028558176	-0.00584676	-0.080040639	-0.035494192	-0.06327044	-0.058898994	0.107080366	-0.01941599	0.090338944	-0.011501644	0.005860316	0.030184663	-0.027017125	0.083795572	-0.051725775	CRP
EM03	0.069030622	0.068102264	0.019672296	-0.010744954	0.013506466	-0.016814524	0.05467541	-0.054343949	0.034664598	0.097035884	-0.100645458	0.093895298	-0.169108419	-0.04033919	-0.076226039	0.025682111	0.077782389	-0.150109256	CRP
EM04	-0.042409636	-0.081766587	-0.09965818	-0.079742707	-0.041439791	-0.016920814	0.022899314	-0.072073522	0.029290499	-0.002105783	-0.014875244	-0.155548047	-0.126525878	-0.01698972	-0.16478329	-0.015710639	-0.32819909	-0.071295883	CRP
EM05	-0.049877444	-0.020584517	-0.068455643	-0.018136491	-0.074075481	-0.070229411	-0.08582291	-0.083201703	0.019354884	0.079052432	0.076198079	-0.048666595	0.011409337	-0.027225669	0.036784613	-0.072108441	-0.293771875	-0.094748823	CRP
EM06	-0.07877557	-0.094210679	-0.055493934	-0.012373899	-0.045154843	-0.002370094	-0.103724496	-0.097753476	-0.079739701	-0.055577112	0.060187727	0.176700958	0.050137763	-0.045893319	-0.040640806	-0.060688475	-0.22664249	-0.157158254	CRP
EM09	-0.038453197	-0.000664721	-0.022228915	0.006747122	-0.031753161	-0.013790813	-0.019658047	-0.018924745	0.041435109	-0.09123065	0.0527139	0.085561494	-0.05127691	0.021266822	-0.006335428	-0.02088294	-0.267907287	-0.049961482	CRP
EM10	-0.035926832	-0.074631756	-0.022344528	-0.048373748	-0.080006144	-0.000494052	-0.081068899	-0.037395652	0.057950891	-0.137683324	-0.163542673	-0.030235882	0.019313085	-0.089704356	-0.110505135	-0.093364541	-0.212594047	-0.088251921	CRP
EM11	-0.005678129	-0.06478249	-0.071642365	-0.088153386	-0.02661482	-0.077539453	0.123898563	-0.030037549	-0.010531342	0.155766717	-0.089917525	-0.147719734	-0.023006714	-0.013783916	0.108532069	-0.04463965	0.206776538	-0.060843485	CRP
EM12	0.025538785	0.029305653	-0.014009891	-0.039294335	0.008026966	-0.018034958	0.059919832	-0.004386269	0.025582736	0.24084183	-0.137219027	0.185549099	-0.051149593	0.004514137	0.08130189	0.028502004	0.0969699	-0.018087624	CRP
EM14	0.032651285	0.064991168	-0.014782655	0.055987413	0.075830505	0.090827476	0.049609149	-0.027952563	-0.00102192	0.383295174	-0.114415214	-0.080000094	-0.171963866	0.015848701	0.244619031	0.057397509	0.062599775	-0.063393234	CRP
EM19	-0.103448726	-0.098023668	-0.122069801	-0.072735153	-0.060409074	-0.076023224	0.00987314	-0.047434527	-0.043139886	0.015754897	-0.052193017	0.070341177	-0.106011247	-0.037297999	0.100516956	-0.084113902	-0.029074775	-0.063856918	CRP
EM20	-0.062204885	-0.017327737	-0.077848015	-0.051889673	0.026810801	0.037734894	-0.062588539	-0.03853832	-0.109325017	-0.134790782	0.048075154	0.343868739	-0.071262132	-0.034662834	0.112889383	-0.022163253	-0.126829873	-0.063637274	CRP
EM21	-0.013468637	-0.003057075	-0.017464225	0.075950429	0.085161336	0.037040488	0.044135583	-0.042297101	0.002348887	-0.065742154	-0.066333948	0.427963794	0.063905305	0.104711157	-0.087185665	0.037603736	-0.004058667	-0.000102556	CRP
EM22	-0.126335825	-0.02887095	-0.113595546	-0.137753039	-0.069728706	-0.006860527	-0.059660216	-0.073399231	0.047771127	0.047129169	-0.05034934	-0.034437349	-0.025719527	-0.046666496	0.004615581	-0.069397144	-0.135704956	-0.076839863	CRP
EM23	-0.083005354	-0.023454291	-0.076107196	-0.025960081	-0.034201028	0.029136364	0.00993405	-0.019741049	0.056746253	0.084005702	0.060028371	-0.247563501	0.075832116	0.001586641	-0.003578704	0.005211409	-0.482484975	-0.109816423	CRP
EM24	0.046587545	0.041983786	0.037925761	0.009989501	-0.00303403	0.05395902	-0.00740988	0.012961778	0.04280946	0.069081025	0.234199352	0.050097394	0.005922667	0.00576927	0.109225423	0.016070818	-0.007612646	0.011637808	CRP
EM25	0.007116399	0.077714747	0.021068202	0.006833766	-0.016992493	0.016055118	-0.049535628	0.019190158	-0.037049141	0.17868214	0.015066603	-0.040461392	-0.057836268	-0.005944052	0.018914227	-0.057819017	0.02228364	0.084924453	CRP
EM27	-0.010356074	0.047439029	-0.030393241	-0.04269421	0.020235657	0.120336496	-0.039699648	0.013863064	0.173302016	0.341580673	0.070361826	0.083748266	-0.155525846	0.04577794	-0.013856349	0.047616235	0.007841735	-0.116747979	CRP
EM29	-0.110071383	-0.08707692	-0.117239725	-0.048425241	-0.015785325	-0.022303427	0.010152225	-0.033776483	-0.042240119	0.067967773	-0.177683076	0.146776252	0.090611232	0.011244049	-0.11330824	-0.055675098	-0.099512536	-0.028093661	CRP
EM32	-0.008966927	-0.031953199	-0.036705758	-0.043751894	-0.003216922	-0.01503021	-0.026663618	-0.027531623	0.093748308	0.205404832	-0.085561685	-0.1098627	-0.057836511	0.016607687	0.027861896	-0.015846157	-0.090585523	-0.080780026	CRP
EM33	-0.100443891	-0.023907797	-0.079929954	-0.10786937	-0.034528306	-0.012454299	0.019978051	-0.087490605	-0.026173766	0.198636843	0.050325725	0.200887442	-0.113004546	0.010151209	0.066053324	-0.065180526	0.054860493	-0.057916381	CRP
EM34	-0.064982568	0.042207127	-0.108639812	-0.041708631	0.03480808	0.028410598	0.059091633	-0.012601802	0.053450025	0.12847347	-0.106676812	0.039114988	0.02277457	0.084582633	0.022233798	0.014658914	0.064997013	-0.113659441	CRP
EM36	-0.022401329	-0.055968433	-0.000390066	-0.014197328	0.009968999	-0.07808093	-0.045793934	-0.059630141	-0.040936797	0.15828948	-0.039820204	0.23435658	0.067370325	-0.043317766	0.1223425	-0.016356024	0.04388923	-0.04291694	CRP
EM38	-0.073511616	-0.077612018	-0.078989549	0.008006567	0.015470657	-0.023514927	-0.105915859	-0.046211368	-0.091710896	-0.026785775	-0.22475745	0.188008913	-0.039842856	-0.054609938	0.073662438	-0.004289653	-0.100588866	-0.047857399	CRP
EM40	-0.032266983	0.011921969	-0.094181238	-0.056407606	-0.085552504	-0.043722278	-0.028804475	-0.019253843	0.019584846	-0.038948441	0.120032951	-0.177679316	-0.014959753	-0.012043469	0.02879661	-0.069593214	0.096298041	-0.006641832	CRP
EM41	-0.092942911	-0.026145475	-0.102860445	-0.023144633	-0.074956462	-0.061777003	-0.00468128	-0.054350919	0.024388381	-0.07346916	-0.028663102	-0.142901474	0.023952947	0.014219404	-0.09050762	-0.096202682	-0.163018245	-0.079643345	CRP
EM42	-0.099858111	-0.066646637	-0.115754075	-0.006036011	-0.031676325	-0.010492487	-0.039157947	-0.062730229	-0.044139588	-0.001575161	-0.088029523	0.121244154	-0.110796345	-0.025283863	-0.00573424	-0.046483335	-0.211747355	-0.111302191	CRP
EM43	0.119532011	0.096280387	0.1426453	0.180941228	0.130627404	0.045002163	-0.093299455	0.053529252	0.070946977	-0.029380989	0.145107084	0.31945249	0.239281874	0.08079508	0.105576217	0.1015846	-0.295229449	0.036661739	CRP
EM44	-0.102177138	-0.040557751	-0.05657874	0.007889075	-0.044781863	-0.043032311	-0.080254382	0.02224477	-0.111704762	0.013290755	0.023867165	0.278696479	-0.118371694	-0.035568543	-0.094255881	-0.091641982	-0.020449038	0.045818118	CRP
EM45	0.045510681	0.051841576	0.031462345	0.115847663	0.05848054	0.071280294	-0.093175038	0.024143668	0.052393303	-0.006590761	0.110174854	0.021122487	-0.088956235	0.021935222	-0.095041343	0.046890426	-0.051105416	-0.077715283	CRP
EM46	-0.041678846	-0.063330112	-0.088991641	-0.088282924	-0.009585989	-0.043548897	0.030208639	-0.029093178	0.053832007	0.142206207	-0.113073881	0.021784811	-0.101696132	0.030849537	-0.036135551	-0.034335558	0.008764099	-0.148476575	CRP
EM47	-0.078169115	-0.048003784	-0.06693107	-0.081461241	-0.051416116	-0.011717801	-0.06131255	-0.006257185	-0.052276769	-0.081129917	-0.052206014	0.019281662	-0.165786081	-0.052494417	0.02946628	-0.082532089	-0.01455663	-0.076089728	CRP
EM50	-0.044367505	-0.085669442	-0.016101466	0.056790137	0.040331969	0.045723744	0.008199221	0.013212801	0.012987242	0.204017629	-0.051048941	0.200852714	-0.112575672	0.023123125	0.291783495	0.014276576	0.18671	-0.159018936	CRP
EM51	-0.059158964	-0.059896399	-0.047085221	-0.013913461	-0.062838143	-0.129900734	0.015015488	-0.097756572	-0.076381491	0.138112026	-0.082450089	0.448644887	-0.260310638	-0.00556801	-0.026758992	-0.063542827	0.234453971	-0.027119664	CRP
EM54	-0.045990858	-0.041615456	-0.073108257	-0.017203475	-0.053306514	-0.117095759	-0.045150859	-0.072759927	-0.066557904	-0.054810324	0.021461246	0.10157691	0.009982418	-0.044338434	0.021167813	-0.041071278	-0.178919539	-0.181378062	CRP
EM55	-0.088897797	-0.028253326	-0.04353105	-0.096945952	-0.148611226	-0.08542667	-0.076850393	-0.071549955	-0.08006427	0.127507681	0.052314667	0.030435703	-0.052780162	-0.024766158	-0.114457045	-0.208915987	-0.06898504	0.083310751	CRP
EM56	0.007747205	0.03347854	-0.011518811	-0.073593647	-0.010332474	0.03459559	-0.032151823	-0.015777573	0.025680389	0.103198941	-0.05869	-0.116107533	0.134594488	-0.028144876	0.016170217	-0.025496739	-0.215990653	-0.039770246	CRP
EM57	-0.069200902	-0.031043785	-0.060107279	-0.098366609	-0.033773878	0.035738804	-0.04495633	-0.025959052	-0.04382412	0.143499981	-0.122903685	0.168950644	0.07670344	-0.053285325	-0.052725781	-0.082677517	-0.234064714	-0.016119601	CRP
EM58	-0.137353251	-0.094473254	-0.12230836	-0.051004824	-0.061525554	-0.092700609	-0.007706109	-0.08211624	-0.104680608	0.138823475	-0.071434047	-0.332719454	-0.124054551	-0.059352439	-0.019689742	-0.079680179	-0.170002003	-0.109912403	CRP
EM59	-0.038999339	0.015406139	-0.019499736	-0.016578995	0.033887146	0.003718063	-0.003182391	-0.013243603	-0.047901477	0.17496617	0.005174431	-0.092619905	-0.037207662	-0.001798601	0.048031487	-0.005045373	0.038439657	-0.033779486	CRP
EM60	-0.129634969	-0.082537788	-0.13985853	-0.095704256	-0.084380921	-0.094970998	-0.060066788	-0.060349567	-0.031773704	-0.001833286	-0.159546796	0.238941975	-0.263248589	-0.077563407	0.054825023	-0.08639162	-0.149264133	-0.10937761	CRP
EM61	-0.132385501	-0.067462017	-0.090658893	-0.138827731	-0.061827622	-0.169330942	-0.05846891	-0.125417033	-0.10692542	0.083092061	-0.106880988	0.289401631	-0.111377379	-0.059873437	-0.16429977	-0.117091526	0.217255384	-0.042929477	CRP
EM62	0.001771499	0.045778351	-0.003133866	0.028144209	0.027811856	-0.028649284	-0.017316056	-0.003462129	0.039977106	0.101899426	0.007032962	0.337500854	0.001321467	0.047100968	0.025002778	-0.016868242	0.111768532	0.053190492	CRP
EM63	-0.016339318	-0.04072961	0.004606313	-0.028873941	0.015187881	-0.009095091	0.015722485	0.055880809	-0.068961069	0.139008662	-0.056813682	0.159630601	-0.04202779	0.019195854	0.072853502	-0.012999575	0.020764379	0.00930617	CRP
EM66	0.016322692	0.057288474	-0.012395499	0.000186631	-0.044994119	-0.169789741	-0.127720372	0.030895676	0.073881468	0.24065383	0.089630636	0.031600322	-0.073960475	-0.011275012	0.006121474	-0.018808122	-0.087325913	-0.081719601	CRP
EM67	-0.06436121	-0.038038076	-0.082448801	-0.043581141	-0.05554497	-0.049483599	-0.019801824	-0.023405838	0.010333231	0.078237232	-0.0452025	-0.041296955	-0.001757325	-0.010563621	-0.061038032	-0.062189746	0.012268586	-0.094692287	CRP
EM68	-0.007144002	-0.017345255	0.015148654	0.063516974	0.019154182	-0.019960541	-0.099635028	0.012316915	0.065282261	0.021731387	0.097738474	0.357143512	-0.145834074	0.038104325	-0.034935577	-0.008484293	0.11333869	-0.074091324	CRP
EM69	0.014312757	-0.009123746	-0.076190541	-0.017227523	0.005709276	0.02634572	0.004910129	0.019797819	0.014909493	0.183814468	-0.326444499	-0.046543125	-0.128577645	-0.030698936	0.104838733	-0.015706806	0.036042368	0.067789844	CRP
EM71	-0.146414053	-0.146972592	-0.093378438	-0.100676474	-0.050960402	-0.063841549	0.00964228	-0.065851722	-0.050382422	-0.002115547	-0.005450597	0.279442907	-0.035044291	0.048315791	-0.023696864	-0.102625074	-0.211459853	-0.139359597	CRP
EM72	-0.036203597	-0.04364959	-0.105788413	-0.143447113	-0.053481915	-0.005120213	-0.007764937	-0.029039536	0.013313694	0.06738994	-0.163203792	0.109056092	-0.126772856	-0.013480122	-0.021665161	-0.001271567	-0.068081226	-0.060470772	CRP
EM73	-0.053534376	0.023110033	-0.067315675	-0.068277006	-0.091611404	-0.137758788	-0.104895576	-0.023619388	0.001985853	0.123384273	0.011436448	-0.116028253	0.069596634	-0.072627457	-0.104625171	-0.093488607	-0.164170261	-0.121505586	CRP
EM74	0.003043923	0.028461483	-0.016907769	-0.025729824	-0.048721406	-0.075510883	0.027438612	0.016262602	0.050505024	0.134194416	-0.114411514	0.085039082	0.078410191	0.022151385	0.139407425	-0.008457474	0.060849374	-0.083318043	CRP
EM75	-0.072815501	-0.080662425	-0.094262237	-0.076533799	-0.037945673	-0.013394531	-0.024798805	-0.058869883	0.018321449	0.060174764	0.052260529	0.066662098	-0.011226503	-0.017721208	0.011507434	-0.036551179	-0.206214935	-0.12826341	CRP
EM77	-0.091789399	-0.044548676	-0.133929794	-0.05918693	-0.062347634	0.003785314	-0.105370644	-0.061803868	-0.0210599	0.037503217	-0.030091609	0.112529134	-0.084618606	-0.032458827	-0.006920048	-0.070320735	-0.201280379	-0.077704618	CRP
X	0.126328831	0.043172523	0.117324977	0.10227176	0.068238553	0.139573489	-0.034485604	0.067255367	0.063461307	-0.026213898	0.074153104	-0.015366038	-0.061196486	-0.008593753	-0.057790256	0.091771537	0.267371922	-0.025819689	CRP
