# Supplementary material for: Parallel evolution of integrated craniofacial traits in trophic specialist pupfishes
Source: Ecol Evol. 2024 Jul 7;14(7):e11640. doi: 10.1002/ece3.11640 (PMC11228360; doi:10.1002/ece3.11640)
Supplement: Supplementary file 1 — Data S1. [file ECE3-14-e11640-s001.zip › LLHybrid_Phenotypes.csv]

ID	point5.8.dentigerous.arm.width.resids	point7.5.dentigerous.arm.base.resids	point1.2.lower.jaw.length.resids	point8.9.dentigerous.arm.depth.resids	point2.11.palatine.height.resids	point2.3.jaw.closing.inlever.resids	point15.16.cranial.height.resids	point14.15.orbit.diameter.resids	point2.18.suspensorium.length.resids	point9.10.ascending.proess.length.resids	point2.4.opening.inlever.resids	point12.19.nasal.tissue.protrusion.resids	point11.14.ectopterygoid.resids	point16.18.head.depth.resids	point12.13.maxillary.head.protrusion.resids	point6.11.maxilla.length.resids	point11.13.maxillary.head.height.resids	point17.18.pelvic.girdle.length.resids	population
LLPM_001	0.0453801385176982	0.00244473079419583	-0.00434707353427255	-0.0193803607261572	0.0140681858851437	0.0305355372455418	0.0235376266721288	-0.06447787580805	0.0684739485098376	0.00431461936713751	-0.116361729907509	-0.0958520836718517	-0.0751396281541589	-0.0112281343077854	0.224092943755749	0.0312505219780728	0.102218257620221	-0.0118559732299965	LL
LLPM_002	0.133806766311955	0.189818668873391	0.0588648855239902	0.340406421677748	-0.100290404276485	-0.179363575701638	0.067463362970299	0.0675222782686422	0.0382420036176596	0.415531528730579	-0.0717067400464773	-0.027300897376057	0.0127867972792999	-0.0502132299999909	-0.0884309659413016	-0.0566639049102649	0.377326422045319	0.0329813377267929	LL
LLPM_004	0.0621276719302533	0.382818036372645	-0.0642914516206172	0.0385051375093485	-0.048381604497692	0.187290553710514	-0.0153710470800803	-0.0578586875772921	0.0404115107311169	-0.252765925214427	0.752418333067704	0.0550331836961256	-0.0200335459833154	0.0159071429387247	-0.238746119578856	0.0807024700504679	0.122487746135755	-0.0800370569037159	LL
LLPM_006	0.0451291800422817	0.0553801607206945	0.0724559842987549	0.0700781256778641	-0.0213169976042249	0.192811346186531	-0.135850868246865	0.0968891379780503	-0.00493770452771503	0.000200201804958389	-0.426055447043782	-0.505452357922305	-0.326411402779615	-0.0214406998573642	0.1808014385289	-0.148969110341498	0.512277851882069	0.127047504674903	LL
LLPM_007	-0.0220884046982085	-0.0320528552887973	0.0453722722442771	0.0132616254198648	-0.10941826916153	0.152241307361963	-0.0737302330708	0.0297052949494124	-0.0804093778887736	-0.0838385720505739	-0.163167033704804	0.00571682052559797	-0.102086801879912	-0.0845685564473782	-0.353396232462227	-0.0983396407223791	0.336873760499859	-0.12742184884987	LL
LLPM_010	-0.0453141315701084	-0.018537013657486	-0.0621007787673475	-0.0378039450392593	-0.107334385236733	-0.122743380463692	-0.0502607849534893	0.174673414781551	-0.0360864224600692	0.0740497779883231	0.0878997471633918	-0.0565011867339369	-0.17116078082279	-0.0555082183248263	-0.200635509980412	-0.0781232954842968	0.254084707404823	-0.00633099900593659	LL
LLPM_014	0.0505760362835856	0.0751815645209308	0.0184409848391931	-0.10485770256218	-0.126000028152162	-0.02127642940068	0.0258183155038076	-0.0569498331924875	0.0495120952606434	-0.113057503140189	0.332916167322636	0.0310629222128214	0.0257363774720934	-0.0134971231177932	-0.0285289556653938	-0.0881210351319905	0.706523631394777	-0.0377647278929572	LL
LLPM_036	-0.024661175516516	0.114897311420119	-0.0153538127709727	-0.184578059153075	-0.0992084008483022	0.0158505195684663	-0.0687054217942364	0.0971578856316211	0.138610165598589	0.366056664165245	-0.186755699950996	-0.480287325492582	-0.176472945906459	0.00510247399514085	0.159720950011067	-0.0647107587835203	0.409039496547782	-0.0343025868153066	LL
LLPM_049	0.0680702110265421	0.113677222795738	0.0450915104597909	0.0371443356305917	0.0886815948517417	0.0378015789745086	0.0372004424888364	-0.0489138869942252	0.0350489387250448	0.290506454611769	0.0744870416654868	-0.218386043433244	0.00876786003618591	0.0193951006102369	0.340318138245776	0.111730205834767	0.00115966563306996	-0.00474384612562018	LL
LLPM_051	0.0429940881311583	0.0231204103461835	0.0330501785177082	-0.0676998139417825	0.0298078680586653	0.0693279106464106	-0.0102218529487959	0.0700799022659413	-0.0417190625212547	0.156925696711317	-0.029278740435676	-0.00804029800333228	-0.277410302400832	-0.0312059428453324	-0.307459468162507	0.0351359019622359	0.437546825042989	0.00615439296741349	LL
LLPM_052	-0.00477987397867108	-0.0542255425429108	0.0165767644774262	-0.0900033481061147	-0.0967742085299248	0.0827518140339537	-0.157927652240716	0.0329225797288291	0.122372722733607	0.181660682398508	0.206988347959405	0.31415698584497	-0.219655881686529	-0.00130861896189582	-0.173872315947626	-0.0156592259089436	0.454651001812703	-0.039910792924623	LL
LLPM_053	0.0553032620428564	0.0790496337195346	-0.108637479265519	-0.0214068573311819	-0.325425387750889	-0.0864408718727037	-0.0592618509369864	-0.179721095789818	-0.0609136069823291	0.0133800598069432	0.0234310792660826	0.143025735680245	0.0653188937499796	0.0151647183360035	-0.0433744364645289	-0.187806012183237	0.802867440985933	0.0218418737146568	LL
LLPM_054	0.127392226817211	0.0935455663223378	0.0938660944568759	0.0721600494912773	-0.108350205127212	0.0486328007985186	-0.165130504050692	0.0424336698749002	-0.0909863835438174	-0.110443894152241	-0.0187997747064319	-0.0265776122993312	0.0779909943934551	0.0517130730294628	-0.0723347383802102	-0.0831860556255661	0.544511606691747	0.17328096761199	LL
LLPM_057	-0.00790092835356981	0.0628870763672703	-0.0904166809037785	-0.0360100186162756	-0.268956901104593	0.165288681570206	0.180642160455617	0.00743562234468609	-0.0591924307206479	-0.102036170382854	0.0746555494125309	0.49364734795481	0.161756501626198	0.0277707087727612	-0.254270173979989	-0.15216859011936	0.540275466738901	0.00918999536359499	LL
LLPM_058	0.00922176048736589	0.12934727658219	0.049576062396703	0.110572169032156	-0.120819019148063	0.20277957036204	-0.118046543287387	0.13396942055382	-0.085944960577093	-0.271859627160169	0.321878787388862	0.517963269747771	-0.0145572111440501	0.0177678948282063	-0.371758492725089	-0.129024916348802	0.356664103760943	0.166711963524904	LL
LLPM_060	0.111891828398692	0.119475347454652	0.0250726049813976	0.0988572596313242	-0.121932098273221	-0.19680889610451	0.10029589007499	0.130087729236592	0.113918738472796	-0.065013228088858	0.666242589917752	0.358737190547218	-0.23809761448684	0.0197194276249641	0.00221575651152994	0.0428770219819814	0.545520915151486	0.0263483932063773	LL
LLPM_061	0.0991781487675893	0.0176583787379729	0.00821509821720423	0.0227701844473917	-0.0969848840546637	0.0927766859329519	0.217029747065254	0.0407642069276772	-0.0252972258812896	-0.106877729786984	0.068824390957505	-0.180125065481865	-0.63405277367235	0.00788567638064519	-0.0830390307827069	-0.0127994866975105	0.689805278881459	-0.0199460711430071	LL
LLPM_062	-0.0360964979990133	-0.0616850521252658	-0.0193912112283208	-0.0562655413126923	-0.125392184167604	-0.232360421543175	-0.0565122903990551	0.0379240735239672	-0.0426802022381734	-0.251273135351255	-0.100735298543177	0.271267659527472	-0.300701220158895	-0.0503857931186862	-0.194641588278672	-0.161898735862734	0.500443941712419	0.00683184841470319	LL
LLPM_063	-0.0432259531428136	0.082964335425636	-0.0693105006803567	-0.04060730542357	0.00502166991053588	0.0570349503130418	0.007075526454416	-0.021990061260208	0.0622641691456829	-0.0698919299678381	0.138147693329177	-0.282637546026163	-0.0847207871742549	0.0341513354010861	-0.503745956855145	0.0461758626065516	0.0407756078594767	0.0322314742576784	LL
LLPM_064	0.0414119282779504	0.109344584942659	0.0471599561370797	-0.0623034396189844	-0.0658954631990933	0.0895609048260022	-0.0959436144645225	0.0548132291115568	0.0299306556047674	0.0241424268895108	0.283597173384008	-0.236087892268354	-0.393802924572567	0.0121535786565588	0.0662482684050429	0.0353454041969776	0.294572247626839	0.0398210005409076	LL
LLPM_066	0.0447619373660848	0.0933019158312155	-0.0140162819187046	-0.0841563304310325	0.00236803351010018	0.0279031463311898	0.158324665902924	-0.140682344176219	-0.0889452184199973	-0.00491275475474884	-0.313566303601321	-0.639187042667905	0.140940779510942	-0.0359672794570898	0.0655630955947273	-0.00551812513874106	0.291200103794068	0.0959100245482856	LL
LLPM_067	-0.164641406834759	-0.0964227659092404	-0.12346373419877	-0.0432477868822375	-0.17076317919362	0.0514857632585807	-0.0424808387863123	-0.0421473957255767	-0.00488550144993694	-0.166014357800529	0.0129963657557728	-0.0978863251310462	-0.153897981351493	-0.0445598143030277	-0.0325231045178594	-0.129994967308876	0.202996917434617	-0.111964286913611	LL
LLPM_068	0.0243282410611319	0.21499128910312	-0.110708898413451	0.112660547423028	-0.210380194949299	0.26958699152881	-0.0743112934151622	0.019690434486588	-0.00843853615396495	-0.213264909435307	-0.69732033671524	-0.396452570894184	-0.257077200755463	-0.0265184880855602	-0.542565629642059	-0.137246370210045	0.720034244223665	0.0156542776671735	LL
LLPM_070	-0.00744508796281851	0.144688352017321	-0.0557866778920324	-0.0780918992813596	-0.00562015040132646	0.0187663699208428	-0.0715570312829297	-0.00620422232549678	0.0280107364027895	0.204471720655851	0.131668333711696	0.0703918825218327	0.140105681275467	0.0296954667149407	-0.0928604654015108	-0.0260037631555228	0.0757900486118024	0.0988426180801132	LL
LLPM_071	0.195185871887798	0.427240489983359	0.031582435826838	0.381067733827539	0.15574794405099	0.244905585599118	0.287203817046088	-7.9294939951069e-05	0.173395705288639	-0.703326751963957	-0.336313760901231	0.506249992762136	0.057819268950539	0.203341913945416	-0.0145285111023167	0.138408777030968	0.662315430142495	0.22203562154781	LL
LLPM_076	0.024131216950813	-0.0412815811823889	-0.00917816785669512	0.0667653862922653	-0.0450474641578422	-0.0916587510366126	0.0380389346192123	0.0705548400764804	-0.0720107355166704	-0.234932428251397	-0.0689381356408658	0.496852068101263	-0.015308535218585	-0.0587188848785885	0.0500274363574831	0.0388880318342681	-0.240782677938231	-0.0946044046986181	LL
LLPM_077	0.0386206338146262	-0.0230959281835293	0.0776241459352496	0.0771709850466107	-0.0853687301055787	-0.128780163456524	0.0612151002601231	0.0269640574775791	-0.0371724392573425	0.0566831876186421	-0.185530142989074	-0.0555342512033031	-0.260337394528707	-0.031275080576278	0.347325493028547	-0.138108437459654	0.318193982358317	-0.0961781424001134	LL
LLPM_079	0.105383411973586	0.0685236019110603	0.0623065665540792	0.10259426770735	0.113175344669215	0.0787934098567257	0.0450845445183454	0.0508184827176581	0.0950349864379325	0.0269265323707806	-0.316008299184048	-0.126449576750786	-0.102657186354792	0.0863122129508151	0.425314441092613	0.136661217332751	0.292716199572122	0.0229904603567863	LL
LLPM_080	-0.141838844772878	-0.0728517268441646	-0.0542067986463475	0.00228548858818356	-0.239117371266224	-0.0184201448967686	-0.344364257663433	-0.241149146938963	-0.0977197731403912	-0.783449575961448	-0.122246105898937	-0.418770150034623	0.013535832207474	-0.0829094749416082	-0.322652755706856	-0.229304343550061	0.27448935493166	-0.0476905871577773	LL
LLPM_081	-0.193605765175454	-0.0461604462742628	-0.117368148765562	0.0162732860375901	-0.230315499214349	-0.00221878310691498	-0.152696306968778	-0.150844316080384	-0.0655338850936309	-0.238651301353925	0.24760529485006	-0.445727760184005	-0.0464622948707603	-0.0631069307365082	-0.258914211554211	-0.168902244372449	0.299232197558719	-0.101531987654375	LL
LLPM_082	0.0124039060512398	-0.0700625154217943	0.0362736492645517	0.191175057599186	-0.00127519148258914	0.141990964673682	0.059316222790861	0.0351737491070416	0.0933439177155526	-0.610782871398662	0.335092122801012	-0.209884855918053	0.17512405964179	0.0920074757594977	-0.132544099364519	0.00204403603454772	0.109922138864642	0.031531873649959	LL
LLPM_084	-0.105281159284448	-0.0357211610140201	-0.0644733178798642	0.0352695085089249	-0.0918233328624819	0.028822011713338	-0.0982698693679467	0.090035607237779	-0.0153831839115295	-0.138283737744311	0.210367907585335	0.190114054169509	0.100511053462145	0.0251576736958912	-0.253576653315869	-0.0788021986969392	0.0329064016839768	-0.0213540953693865	LL
LLPM_086	0.10052680652473	0.0858747697014415	-0.0340979046696748	0.0276922584348117	0.0207763545591805	0.2359791124516	0.269983531135541	0.205597633607338	0.103253931861064	0.088129107547599	-0.708849183941925	0.12923703479631	-0.00411188955077406	0.0438099876808202	-0.0186923620313976	0.0876963256121421	-0.0369882108359019	-0.145366825906648	LL
LLPM_088	0.053982365535445	-0.0388102966377394	-0.0818511799898949	-0.0180217912478601	-0.103326768019204	-0.380947691632486	0.254572568156663	0.024379515375696	0.00925761267854619	-0.658722875552185	-0.47794084802721	-0.235816756732445	-0.279854462679181	-0.020423941525769	-0.0591435388994381	-0.0621535073585755	0.211568888762926	-0.140861126695214	LL
LLPM_090	-0.0105029297811445	-0.0304234490986934	-0.0036071967118203	0.0426459123831908	0.0441819799601083	-0.192931625201663	0.0993136996936179	0.0393768852382861	-0.0256316303170758	-0.155956162906061	-0.147770547335576	-0.0620790200505172	0.165948734444152	-0.045921845584932	-0.0141737207300037	-0.00494301006885567	-0.13985253801845	-0.10490698738213	LL
LLPM_091	-0.00764979369669061	-0.00207888553979491	-0.0402445132240279	-0.133884520796735	-0.130415269427214	-0.104047766303152	-0.238648281515172	-0.0893269874680488	-0.00828558861130957	0.14604409890049	0.00441063113089202	0.255423312468378	-0.629190908303503	-0.0305313309333108	-0.100133462481065	-0.111136298512506	0.531813456528649	-0.143832492085865	LL
LLPM_092	0.00638647578151841	-0.00898549783129526	-0.112912946997594	-0.0649844580515361	-0.0813688507790941	-0.0519482232932896	0.117315196884555	0.0129446321738913	0.0218648545661453	-0.0979751284927145	-0.147478811313315	-0.104245151316248	-0.252053151485179	-0.0654632667743673	0.176990622921624	-0.0824775741918793	-0.252648962630417	-0.0611253972144923	LL
LLPM_093	-0.111380272657813	-0.134714430944201	-0.105020434617774	-0.14264385851198	-0.0701133156193109	0.00108369597291841	0.0339720105045818	-0.012263474756556	-0.0340742016588795	0.176957443119169	-0.187274243761488	-0.2444709102351	-0.0619920699657305	0.0144188774558982	-0.191398385503212	-0.047536447522974	0.0718908283214891	-0.061420188017943	LL
LLPM_094	-0.0398436201756522	-0.0381441532754972	-0.0687384733075824	-0.105761791220498	-0.292179777395166	-0.129829649094659	-0.0190391584749368	-0.0822936628345445	-0.156675295269077	-0.0915388982288593	0.136602400286621	-0.0215434160746818	-0.234442695131298	-0.109920425870387	0.211199652794622	-0.22096557826969	0.251085662912412	-0.042215229967332	LL
LLPM_095	-0.198790131437484	-0.100286632642956	-0.110253266903427	-0.185759538386274	-0.186544316956879	-0.193251026166213	-0.0973973918944004	-0.0414533461642292	-0.221459130332905	-0.164555440948272	-0.0679122128006893	0.0890924249704986	0.052536580876705	-0.125927553212252	0.112902308673237	-0.313444672966598	0.155445960788699	0.0229043392434376	LL
LLPM_102	-0.0443489389246117	0.0334518482042356	-0.00489341906680063	0.00296372394468555	0.0317392331527875	0.12017783474538	-0.0654004564862833	-0.00186023546210512	-0.00963515123897962	0.0625064678256989	0.256060232568251	0.00201859627084577	0.166166617876563	-0.00723619454721103	0.285406332917436	0.0298032448354824	-0.076324302127814	0.0838102533554255	LL
LLPM_104	-0.114256123389832	-0.189507799897839	-0.177095305962203	-0.275581575216368	-0.302182371449547	-0.384426257782011	-0.135897821696344	-0.0824452417943614	-0.143671088401095	0.0587041514605304	0.0703400224053548	-0.0715529708635008	-0.261386879971334	-0.0984865453297297	-0.263708444117259	-0.226430397858973	0.223873833379087	-0.104583173399677	LL
LLPM_108	-0.0430469178448558	-0.0822071719650427	-0.0710065373689341	-0.0243978659046073	-0.100099931887533	0.0107477085988075	0.1015303540575	-0.0484637752748719	-0.0470639442398824	-0.206843972304174	-0.137401334986711	-0.286708344994986	-0.428702029047974	-0.00986618419156571	-0.0484301826184889	-0.0630317884906841	0.240865555087511	-0.124709364709682	LL
LLPM_110	0.100682473383141	-0.01186996720578	-0.00102059463718196	0.017511032255535	-0.0753821591902677	-0.0151947121300352	0.141258829765729	0.123039814786281	-0.186735942393807	0.273000204703122	-0.0547462219966808	0.243411753178165	-0.404249781567206	0.0278676102622311	-0.0146515670339143	0.0357588030064719	0.342665688845723	0.250784124892191	LL
LLPM_111	-0.00660949363228913	-0.0761684151595227	0.0431036305145975	0.00924425693329875	-0.167947982197399	-0.0119733530091168	0.0247099255082972	-0.169788034088596	0.0128806123398775	-0.161937366414453	0.145906717335269	-0.293620090006614	-0.15836230535838	-0.0382763049572248	-0.136608304483307	-0.106445269452299	0.336192231970578	-0.0158767870571399	LL
LLPM_112	-0.0663531215866922	0.0037642051951195	-0.0998101355052439	-0.100709107732782	0.0493666203439114	0.111573296523855	0.0197011011579376	-0.0710620362822644	-0.173288280964505	-0.179796680177195	0.091319581809419	-0.717964139448906	0.0212978892412029	-0.0131902561145818	-0.141629474928683	0.0231805841578379	-0.124559526548281	-0.0338540927989481	LL
LLPM_113	-0.0216821080135141	0.0168279501833468	-0.026143824195086	-0.0624257277778009	0.0403639783986189	0.125161215201459	-0.00129900691856655	-0.265739814247009	-0.0101337218532631	0.237073820783055	-0.0750556442923302	-0.0602754155925519	0.0640877948856098	-0.0253932008200506	-0.29953609740881	0.0252459247611738	-0.0688372974496604	0.0209435410048386	LL
LLPM_119	-0.0100867319502553	-0.0611197099663114	-0.0302558979132184	0.0340591267598334	0.142472521988808	0.202955647272629	0.0900292172445187	0.111292827620881	0.163899045646037	0.191231916686008	-0.129304530754736	0.163474037205873	-0.0148955544924687	0.0764335063281658	0.38469203555546	0.126604961852053	-0.0113129671345876	-0.0433873212113853	LL
LLPM_120	0.00114976509507758	-0.107041011922335	-0.0112150082930167	-0.0580894265926496	-0.0794737005282168	0.0339928732457695	0.01310682240297	0.0950577007109494	0.0720110516298724	0.162911123688847	-0.0130937280822456	0.034234945143252	-0.320257722679734	-0.0161768257046622	0.245987284271703	-0.0352760880855782	0.410811938673944	-0.0578972212167197	LL
LLPM_122	-0.0262895679122634	0.138010816376373	-0.00989925772771727	-0.0208347994346491	-0.0532210484054596	0.0441060275951415	-0.0874796021610853	-0.011374587308681	-0.061733097646284	0.0088091877260974	0.0946129385045361	-0.142935499994277	0.14345295444316	-0.0168792406177389	-0.0647885602148654	-0.066266540793013	-0.141384955253629	0.00365197490700719	LL
LLPM_123	0.0313159486579919	-0.0467728532350127	0.0474874688590112	0.0891223341240376	-0.0525024518037803	-0.0925166361639689	0.139590841760064	0.157893020415483	-0.0937824100929183	-0.138085936496864	0.252014401189374	0.600234516823128	0.00946202759891062	0.0185011614892954	-0.0619357246797816	-0.00128824168725772	0.145787777280916	0.164181376757105	LL
LLPM_125	-0.0272963112059705	-0.0598033410179722	0.0208337199594182	0.0580472796160131	0.0419369157722447	0.192376463281267	-0.0045431876460873	0.0146299864386481	0.13273504070494	-0.163195136275352	-0.102419766687861	-0.13344193275388	0.302029694050185	0.025038237488499	0.222486199592488	-0.00645068200977317	-0.162255710268207	-0.0134723843106415	LL
LLPM_127	-0.160955614948461	-0.259779784690583	-0.128674049769786	-0.204647084833307	-0.108658714265478	-0.157414247052814	-0.0117550501797261	-0.019563539471408	-0.0541210461845705	0.19912018608236	-0.20671582266517	-0.184721032115509	-0.440538291044309	-0.0899849207456094	-0.340019558887979	-0.110373969507603	-0.384477030945165	-0.122049716789986	LL
LLPM_131	-0.0828930802972847	0.0102998754058427	-0.0617697537671207	-0.00846070122141337	-0.0250329862239939	0.2641154243616	-0.0216853154202787	-0.0614695782110477	0.0627421133808439	-0.0420780671183586	0.403139627771022	-0.231097042717739	-0.104243004722536	0.0451830894634573	-0.241178593324631	0.00655530725202835	0.086206998361465	0.0194911922790435	LL
LLPM_135	-0.10974162863528	-0.0872542102024197	-0.0864093353598163	-0.047395420099846	-0.0271203072085268	-0.0218595513776211	-0.0436051974506904	-0.0315859604368081	0.0374278356205937	0.0885787613157274	-0.0137310465855873	-0.0741814637967354	-0.00774320683392456	-0.0107583402049571	-0.350850031876459	-0.0456811808993842	-0.460342930305327	0.00968188497201572	LL
LLPM_138	0.0708024310819191	0.0482431180492399	0.129742028509593	0.125048148743488	0.0738634310596766	0.0415210751547306	-0.00635035727355771	0.219752878211572	0.094795842862335	0.189958165804557	0.14796197799423	-0.238215539784417	0.13331904394008	0.0370328281666614	-0.0393716637330033	0.0876730574500131	-0.165462428198939	0.0768358604303205	LL
LLPM_146	-0.00243068875331587	-0.0450706710171148	-0.0519297640379501	-0.0180982526903127	0.151730074833126	-0.0407495327985348	0.112060511703512	0.00732886213029715	0.0764979398246368	0.155128985864669	-0.221400112472623	-0.275595876589912	-0.0961244465574632	-0.0340289558350544	-0.0663936675090001	0.122759564517708	-0.18564882424527	-0.0644247422428086	LL
LLPM_152	0.018013375234883	-0.032923494279738	0.058938834102531	0.00476208999918007	-0.0537891097951358	-0.0930731821593698	0.0957746055819686	0.0604510705644905	0.132522910551653	-0.133824067355618	-0.0379227551011787	0.484753971656604	0.132128005235219	-0.0483340588544072	-0.202661938377788	-0.103910988976829	0.547605963710965	-0.242061141111313	LL
LLPM_153	-0.251235654219111	-0.243434766447648	-0.151396356865785	0.0111634285485853	-0.0168192802451747	-0.149887182973665	-0.0881281797579601	-0.0764716335088444	-0.00759345671948486	-0.104511859960751	0.0659314900818484	-0.360070131100135	0.276270565025511	-0.0459119989658219	-0.16116123642429	-0.0616481522766437	-1.02936978918721	0.0165154330483699	LL
LLPM_155	-0.0807528871407697	-0.229385024391175	-0.116830017090985	-0.0888202922640954	-0.00967085880872032	-0.187805274976006	-0.0082348381740911	-0.0185070768690885	-0.0339044746090296	-0.203308919288369	-0.238317233150523	0.189336641543652	-0.12979316780873	-0.096149464040254	-0.109645090529278	-0.0292919794492298	-0.150914696478724	-0.0940897102583382	LL
LLPM_158	-0.0474783921000679	-0.116247854578857	-0.0941740947712215	-0.0736493345396594	0.0432315879092138	-0.0230632814433482	0.0546058817596591	0.0650009526607938	-0.0264071462375588	-0.76979496599015	-0.25271423342336	0.128629967267805	-0.231416582500365	0.00416803512003927	0.235059854899916	0.0377950363495783	0.26163254218667	0.0832809664485576	LL
LLPM_159	-0.0672230916062191	-0.182166226906764	0.00255250210032854	-0.00920257248839509	-0.0573268453614038	-0.143039472083544	-0.0919935444907634	0.0505069867032253	-0.0433318106937028	-0.223201857768124	-0.0360143477329762	0.294034705777368	-0.0173042042202178	-0.0498038393771805	-0.390254083604809	-0.0784462336343283	-0.201208259463824	-0.0217275314143099	LL
LLPM_172	0.000982406877222841	-0.040533514863074	-0.00457798581520819	0.0860602977168728	0.032726033182821	-0.0454940200273553	0.0111316461488826	-0.0239610588175982	0.0280472152394577	0.0928596971385658	0.100488553020064	0.0585102550934689	0.0714696531188669	-0.00882937489200675	-0.0789013132934906	0.0572843121977851	-0.132226503658945	-0.0341043905054736	LL
LLPM_183	0.0355869241075011	0.000539039712270095	0.0137411433689751	-0.0729236986270032	0.0574519656341714	-0.0814850863961937	0.0933936414253089	-0.0236174090966408	-0.0103778078613839	0.243370018549725	-0.234043781061475	0.0405989066598293	0.25780862473406	0.000185990298998462	0.140052763122616	0.05194888869605	-0.118081074906138	0.0188081303484664	LL
LLPM_186	-0.0173825906174547	-0.0507574725459656	-0.0479537727836701	-0.0225914006363992	0.202453001405135	0.262183571457523	0.105982812068782	-0.055628581313241	0.0406392954192758	0.0706444780648562	-0.0526417648080661	-0.0599208189453728	0.0665512656594335	0.0487263761758041	-0.0292523993704908	0.183378158695043	-0.486607211628182	-0.0893930250606536	LL
LLPM_189	-0.13747205472995	-0.114792884481842	-0.153261170365547	-0.0575335739261005	-0.113773276461896	-0.152416439334202	-0.138355109945139	-0.0655697382789839	-0.068684270658758	0.0743507012375925	0.132518865338998	-0.276086168975166	0.092432034674447	-0.0830490635174432	-0.0209916181124686	-0.0993528334691729	-0.439562283369391	-0.0831313280228516	LL
LLPM_190	-0.108295821195971	-0.0855177764591483	-0.146344451744022	-0.16381466195237	-0.260627630127829	-0.260497355336015	-0.164628823028451	-0.0758027933818159	-0.128116974925411	-0.387678760140139	-0.188947097907688	-0.2360679756955	-0.418635540649998	-0.185211100060431	0.162554360514189	-0.207669459912372	0.37383481771554	-0.124300867143072	LL
LLPM_193	0.0395384572932738	-0.0597916725179972	0.0751738130770458	0.0210656566599577	0.0284834575508657	-0.0930691026689021	-0.0176029512747242	-0.226254689094859	0.072787994599373	0.128815536296018	0.0367871201932124	0.0673099117748466	0.0524521558036833	0.0220745928106134	-0.280783139552201	0.0177535620942566	-0.579629249856239	0.151375226581547	LL
LLPM_199	-0.223437613308368	-0.213446918014663	-0.246763367348139	-0.276910172762906	0.00666303472972074	-0.211409969076216	0.101301235219793	-0.113532038895368	0.0277689115670086	0.143726479952623	-0.675861142473823	-0.626884513084323	-0.19770294150384	-0.0502498472267978	-0.19294186591421	-0.0494047183147089	-0.534594717095278	-0.0888464571885135	LL
LLPM_200	0.307940989197264	0.221742940155344	0.263047458870754	0.289402261531193	0.238785318262575	0.316644196436969	0.262300175731707	0.240749138576137	0.285478334493823	0.154726964547266	0.42166536688603	0.313823042605049	0.135558178510511	0.252389539058505	0.429105678984752	0.303997030621924	0.809467639122769	0.192029885582488	LL
LLPM_203	-0.06630319963814	-0.0160085068255437	-0.0667591084713315	-0.111613570508071	-0.0811237727573844	-0.0440447283027847	-0.0210158651775856	0.0670951269284406	-0.0274950404556409	0.0108734351013305	-0.0722331171819599	0.0145483770524926	-0.0916635083841515	-0.0501412278118427	0.0682607896788192	-0.0616693077309207	0.225534528639645	0.0327656497689637	LL
LLPM_216	-0.0860310069311665	-0.0791975421926514	-0.103359847452752	-0.074520814604716	-0.0693951883795982	-0.154929210063851	-0.0438163466773398	0.0113407508421437	-0.00226500102133498	-0.034591835685123	-0.158413707790082	0.0680681526261562	-0.201782813091342	-0.0822747467046714	-0.11367984988607	-0.0936733514557511	-0.236747994341974	-0.131400765806522	LL
LLPM_220	0.0693937227322021	0.12210848723835	0.128464627926225	0.138101733439934	0.0852776793055849	-0.0836739811526986	0.0051918182053432	0.153595417193988	0.051648433426136	0.204236747835112	0.326884495871654	0.158721467242918	0.0938403800111491	0.0670111695591946	0.0452760576177719	0.0626193739481191	-0.10210806905075	0.170567117449394	LL
LLPM_221	-0.146449939429366	-0.0511870332644748	-0.0937650993894303	-0.0587118708511496	-0.0037270122664057	-0.0746836200383247	0.0601323297857883	-0.0181582968657691	0.0339219612006776	0.084287420209375	-0.0279482193369194	-0.123527437835305	0.122763079803728	0.0145851246945736	-0.258882592473855	-0.0447715067698367	-0.143017431358002	-0.0932247179100161	LL
LLPM_228	-0.0312123327170113	-0.119301705574064	0.0431630118595552	0.0509682405241659	-0.0361491972565364	-0.0175895171032983	0.0289271091392256	0.163642176110489	0.17080553534301	0.23122459133208	0.257751535802283	0.239682294239041	-0.0582471991635076	0.0345995724598702	0.0705538441370232	-0.00755924983455181	0.0280620382994	-0.105336416637738	LL
LLPM_231	-0.0903263685767306	0.0128313220649676	-0.0593844967319825	-0.0451551722121962	0.0263598750122994	-0.0471233805513607	-0.0310767528295264	0.0825948647481483	-0.015731541345636	0.00296724509285751	-0.0769358217549072	0.126813090774253	-0.0473806353175269	0.0123529047388353	-0.0379725949352921	0.0329576645307397	0.0744721308063661	0.0460398121252228	LL
LLPM_234	-0.137941569980607	-0.232740281440384	-0.0972417516165549	-0.185000555479553	-0.108992165711194	-0.0258552100636786	-0.0815477399139819	-0.0218692943243128	-0.0665164110294583	-0.145631865161717	0.206650036694153	-0.240124751423919	-0.0415312801651496	-0.0798474526551392	0.0500143258840224	-0.147628486341472	-0.0301004182850096	-0.0726594334256965	LL
LLPM_235	0.0850989081526956	0.0618249454094467	0.0889539860743356	0.113276859617149	0.204757002375519	0.186429770884507	-0.0291011777234287	0.0940489326707332	0.0400998164499604	0.18803148285284	-0.239548926899151	0.367407533503479	0.0500319593128326	0.0712356470063766	0.194287550993287	0.133089073670294	-0.012972676826954	0.108583231649283	LL
LLPM_241	-0.162466613299726	-0.202907143405595	-0.109581540813568	-0.0436665371422931	0.00835904791082198	-0.110725512726872	-0.057125924766418	-0.125618354756065	-0.0191190185358689	0.169119793257384	-0.0928438825049323	-0.283712099639585	0.0634591335828161	-0.0761422257717372	-0.00680552409852797	-0.056647607537988	-0.538128490783875	-0.0914356240259298	LL
LLPM_244	-0.126716354450667	-0.0894828069636251	-0.152129555895683	-0.0561546289971447	0.0392169171048216	-0.0678461257298326	-0.127609662539947	-0.111982365667788	-0.00997673955575151	0.037563591428263	-0.0474909926815186	0.0212430746528068	-0.232948051521407	-0.0224952741508648	0.117524391709766	0.0324408231366293	-0.132336002526484	-0.0936048582433984	LL
LLPM_246	-0.0548765486568634	-0.0837030355189537	-0.0275951963766639	-0.065674307271063	0.0707482670432791	-0.0491972395351506	0.0145733805126884	-0.61864732860682	-0.0530972453733374	-0.0818028070697873	-0.385416487439979	-0.227914121376738	-0.0615780188553488	-0.073509940686143	0.0749940630026587	0.0241819254524012	-0.165079677322933	0.0498081152310281	LL
LLPM_249	-0.0888794252746965	-0.172169055501605	-0.129941581366501	-0.0692429712356021	0.0107282901975617	-0.0873367791524725	0.0706629023592773	0.0173815241073032	-0.113138955063271	-0.0415574857925962	-0.24161877458573	0.441384373394177	-0.0693783459451854	-0.0785746207340328	-0.0402318877142279	0.00205850328053869	-0.0982348145267016	-0.0277137127655611	LL
LLPM_259	-0.0472760293751142	-0.00517185336529918	-0.0352490174930256	0.0223037700968143	-0.105899564687568	0.058949559044485	-0.142240461694527	0.0572898138343727	0.0773422354601414	-0.0337647219941049	0.0118542057051898	0.0541730111011709	-0.0495272140727246	0.00299562153250843	-0.0124758511800088	-0.0720903579005385	0.391855991918817	0.00367857707983821	LL
LLPM_265	0.0478131133057338	-0.058140390663739	0.0703240706717698	0.104245127703553	-0.0328006808020098	-0.0690071716565703	-0.119053237731473	0.0704913558215743	0.0712118612902111	0.121269092811332	0.119086358130531	0.410663334656501	0.017549097503606	0.00199458181549117	0.0124037409759844	-0.00708029663707177	0.0952789899983913	0.0693800537388971	LL
LLPM_266	-0.00899571717480585	-0.0632135707123109	-0.045917467226573	0.00879319342700827	0.0619127261432711	0.0573585869611451	0.0799545199585279	-0.0901344402831665	-0.0493940289351056	0.0849714375630908	0.148533268826656	0.11591309148076	-0.037956977999631	0.0286736721193597	-0.0453987057788178	0.0596094366308186	-0.0677694969610033	0.10900326961775	LL
LLPM_267	-0.0252715052991597	-0.0766159592366068	-0.120375102411231	-0.0173838324843735	0.0763349324599052	-0.0589103927531406	0.0520753350791183	-0.091569630788578	-0.003309434124666	0.0150521978258489	-0.00582083947524414	0.0376696149011611	0.0243921067706599	-0.0190816314749349	-0.0505999744805824	0.0745687675213358	-0.464545712912372	-0.0401531858126902	LL
LLPM_271	-0.106375700427124	-0.22301937716537	-0.102128624584109	-0.115339811543001	0.124528417162223	-0.0296611250251043	0.0144377766747044	0.02467180282405	-0.0360308983251756	-0.0131566816193271	-0.240050141421635	0.0628544284487907	0.101802637520909	-0.0339025209161918	0.18253470896524	0.0696315386006867	-0.796409854819006	0.0152267150278698	LL
LLPM_272	0.0773148990734538	-0.0340411382086894	0.138667424605078	0.122495543816701	-0.349842363231074	-0.460601998862537	-0.0273962098518581	0.0893039326066694	0.096494355451662	-0.0228912186344391	0.650945773817424	-0.171442091479273	-0.0683841414655504	0.0165906537365612	-0.0576237286568921	-0.111211202282479	0.634927040910604	0.00728623583943633	LL
LLPM_273	-0.0744272287658518	-0.165421311990461	-0.142189416788197	-0.0987126016140751	-0.0833011479740596	-0.237113610207989	0.0354838143443841	-0.0248395460195923	0.014690567664341	-0.128721476567958	-0.152583213158492	-0.0437753692619404	-0.380831874414827	-0.052837663234341	0.184213626791493	-0.0716120818700188	0.0682359825140665	-0.134325125784879	LL
LLPM_283	-0.225154037363163	-0.230906045165735	-0.134084623643753	-0.125279099852651	-0.0985571394772439	-0.162809585663628	-0.158893066728049	-0.186011987859113	-0.135764590657192	-0.060047363306254	-0.0513886143548872	-0.0984161806481058	-0.038635562031681	-0.118065057989086	-0.165966799057527	-0.113532602988224	-0.464309053695261	-0.132370149527334	LL
LLPM_285	0.0144771280984801	-0.00503713910968318	0.0849560797424875	0.0856195622614956	-0.0472045763001194	-0.101348763451427	-0.0320236377816729	0.231073644738353	0.0296769772881751	0.043395149209502	0.10528017700239	0.366450386425351	0.084767297892974	0.0651492554113289	-0.127272220464853	-0.0499217972360351	0.26091966065113	0.105672551764358	LL
LLPM_287	-0.172334877357099	-0.216343342218379	-0.0136616002037058	-0.0199195568603922	-0.000362291349127908	0.0801345103821379	-0.0633157428061493	-0.112612249402006	-0.013197936767277	0.119635741313219	0.0772015762249175	-0.172240518567357	0.275658135252793	-0.0373731419584638	-0.106338762095384	-0.0568184122844748	-0.305888865308551	-0.00282494919253518	LL
LLPM_289	-0.0944816649835902	-0.206386476359696	0.00834540042540377	0.0141888102618369	0.0810352132412209	-0.108859725836847	-0.0029077840371845	0.064926842862371	0.0468715721903517	0.109343485324558	-0.00866062103885779	-0.185544733480081	-0.0238667963393157	-0.00153677055746249	-0.199351776947305	0.0346613052072451	-0.425773184941793	-0.0139428939276409	LL
LLPM_292	-0.104001135113551	-0.0922336966528881	-0.104652474910633	-0.102177996634739	-0.0711287557047119	-0.0372928398193262	-0.0559652463138101	-0.0896905481138279	0.0139473018450131	0.17758891025857	-0.20546724843137	-0.0436508930934036	-0.0165114504837329	-0.0632095193962094	-0.662971202252619	-0.0906740392393351	-0.345054050338541	-0.129709294004379	LL
LLPM_293	0.0107542168087078	-0.0707750349925279	0.018382977609978	-0.0348129564049136	0.063851351646756	0.0435737717372405	-0.0903783518249219	-0.0194498942731089	0.0702182314876578	0.454626798429193	0.00902534372835717	-0.327868632953021	-0.251360389599927	-0.0398141796983431	0.0332069078435229	0.0535416323503655	0.168292504693442	-0.101833720858574	LL
LLPM_298	-0.122079950070171	-0.158981543691896	0.00319181453973538	0.109426665368249	-0.0650213228070953	0.040173800572628	0.0145086994313914	-0.03333968937695	0.118952978264677	-0.108342076619279	-0.0184616438017871	-0.234066813596042	0.0575908349742297	0.0263641295628241	-0.00311812160771102	-0.060194242322285	0.126864015332467	-0.000910950294115365	LL
LLPM_303	-0.0638764339605593	-0.0831965997322481	0.00449432878417633	0.0684995661637543	-0.0315951364210644	-0.0292663900578372	-0.0614355128371398	-0.110411064631918	-0.0542218219497901	-0.0273499396957417	0.407346469400435	-0.263458937743449	-0.420556391977538	-0.0568955682247281	0.212966704187395	0.0271336899974493	0.320133636825919	-0.0338723815764779	LL
LLPM_304	-0.0812307052243675	-0.226359710186904	0.000265150629882527	-0.00699847550928688	-0.016059050186137	-0.0379211009915349	0.0188368414986639	0.0946619007414924	0.0525631661155663	0.222700285191841	0.173603455559416	-0.757097543195923	-0.134327208447815	0.0341970403879808	0.0439615463744543	-0.0312456984149345	0.182549387405656	-0.0169809935485048	LL
LLPM_309	0.0535228320212577	-0.00549807286331694	0.0318459746442006	0.0623417774190275	0.0953698409306765	-0.147361522699985	0.074616868953151	-0.167146348967942	0.0363205894098415	-0.00709701450203015	0.0130670014358313	0.196738772345925	0.446418210111625	0.0246541491460635	-0.221489923524184	0.0636300389475584	-0.539039496831041	-0.0447054565760234	LL
LLPM_310	-0.0393827353874781	-0.0123072875282497	-0.0408129329058384	0.00442453496439096	0.0173792791334396	0.0424039191468358	-0.00443265456708386	-0.0442487548012303	0.0858999992525391	0.0204030104002554	0.0808792387125604	-0.0709641953252652	0.103820090138038	-0.0393855316512775	-0.288771784280672	0.0351034917454027	-0.16922623554767	-0.111221231743055	LL
LLPM_315	-0.149992067308499	-0.104086307921432	-0.0319069590899672	0.044101909614499	-0.0232365961708545	0.0589730455092022	-0.00665744944683944	-0.131638759378009	0.0401790609225396	0.0300091207917653	-0.0244268261894955	-0.0764420584247523	0.255132377478842	-0.0320081920978601	-0.217216234853268	-0.0190746890240565	0.00695898407766193	-0.0377791693530072	LL
LLPM_319	0.01892699179427	-0.107139021585257	0.0640989522936724	0.0309379846564325	0.0332494371703846	-0.00865065221217193	-0.0585580943441433	0.0436916083379622	0.00985291561721491	-0.0578762471768097	-0.0200172108312489	0.0587425752200131	-0.0244060527643914	-0.0273509976554496	-0.0957667615625266	-0.000562076062051053	-0.140940351943052	0.0534521436331605	LL
LLPM_325	-0.0983212999952445	-0.135009030324293	-0.102134145394512	-0.117375824103498	-0.0865839842071905	0.0652797843053617	-0.265875532432946	-0.0320538778549875	-0.155858518934957	-0.116517524314092	-0.0953421915413388	-0.285618517971473	-0.0761272834434401	-0.198546961603886	-0.258085425049694	-0.0836309157413548	-0.403029363264008	-0.121646195645382	LL
LLPM_326	-0.116710861369612	-0.128825251197472	-0.0568939012314458	-0.0602742965651418	-0.10669314287027	-0.0404147376503689	-0.0890934926472442	-0.0592004830057008	-0.116496220089541	0.0172195728789294	0.111267307299823	0.141641545073421	0.037805627520949	-0.0595165327738685	-0.129859462136152	-0.117257478915804	-0.488037386382322	0.0680039429810253	LL
LLPM_331	0.0143913618506293	-0.002458898013183	0.0602086163503064	-0.0404008851100626	0.027980753699322	0.125726283803226	0.00369602873105035	0.0590551737419258	0.0502421792044718	-0.0187153017509869	-0.0442861967529171	-0.292857945045025	-0.00929159898211978	-0.0269930112832597	-0.134598930499517	0.000668040246951218	-0.0400242886516906	-0.186946011782926	LL
LLPM_342	-0.0173242740424111	-0.0983119352430958	0.0496525657500957	0.0408938487231	0.0518013521938532	-0.0234322177046605	-0.00677411137715112	-0.062139057590921	0.0211148762531428	0.09702433465892	0.0104863640609612	-0.555292314063355	0.166387269243057	0.00529527550673681	0.114688116754173	0.0824053140476635	-0.381749552344208	0.112382025755732	LL
LLPM_343	-0.0115487703056705	-0.0596123056557906	0.00107954028871515	0.0117741234412247	0.149624430355159	0.0933820593121958	0.00062564293663292	-0.0295194597318236	0.0317921943740169	0.304566733540409	-0.321985300910834	0.014865329539246	-0.391557666647528	-0.0194928223351258	0.187071371547278	0.140856164266383	-0.326126962964494	-0.0564531892147091	LL
LLPM_344	-0.119023757883626	0.0527499475508418	-0.135918797579653	-0.15174705060034	-0.015238781227835	0.0449830777159139	-0.0607799964151916	-0.0884728060639078	-0.0951104977345936	0.139302756505823	-0.268283188641327	-0.838832502049319	-0.0799136432527371	-0.0600335494555275	-0.20145658799209	-0.0487707154894756	-0.230175164181565	-0.0872800707679233	LL
LLPM_350	0.0327601267470445	0.00659813658518105	-0.0358526743840888	0.0316479300382415	0.230842508594765	0.17723963974887	0.118183005543379	0.0835420789455841	0.188545639576922	0.183781301544201	-0.130437349408713	0.16578934128313	-0.159867200025529	0.0759465226538505	0.423991831881449	0.183218377404006	-0.0776521130012175	-0.104709214592349	LL
LLPM_351	0.132766149301744	0.0100287113341569	0.0893710174091706	0.085287935283909	0.163100081612744	-0.0944655571337112	0.171927332802122	0.153923389107185	0.21470457436604	0.0640521339212824	-0.100080056532471	-0.0185682421951088	-0.147882234300027	0.0955601106389481	0.391212186219242	0.194692770739839	-0.0203480662770956	-0.40997409155449	LL
LLPM_352	-0.0717271458110278	-0.0219873891000439	-0.14948820212322	-0.0794831120222398	0.111649451538247	0.136870925805259	0.0526376952300385	-0.0644943399454938	-0.0164156955868302	0.0619126235718755	-0.379426551528089	0.137790413778195	-0.353569909302895	-0.0181040062535862	0.358908750875457	0.0731362825790025	0.166251134107041	-0.296271974287632	LL
LLPM_354	0.0950070328049122	0.18953486258911	0.0903339106441086	0.0725031706764412	0.159997516251615	-0.0741571993289777	-0.0671614406577337	0.0597642471905622	0.00291941778540639	0.210596264167519	-0.0823405205268304	-0.0367273389713567	0.348575913563536	0.00125276147155251	0.120450608144327	0.105931998897698	-0.582199677993642	-0.0916962024482739	LL
LLPM_359	-0.0474176333599432	-0.0526922949219463	-0.0326884962885008	0.0140282916862934	0.0567947375144668	0.143357057969568	-0.040526643218822	0.0947732403047681	0.0268059246291201	0.0797593670475061	-0.139073925438968	0.106353791283926	0.138889434888489	0.00448067525056528	-0.141429274498604	-0.000890086151920544	-0.333848843692154	0.0610972753921619	LL
LLPM_363	0.122608014441836	0.0904592099546071	0.0810968531038514	0.0291621589688619	0.0676766384667573	-0.139249272638722	0.199233544698213	0.113072635263415	0.106631373417743	0.146961070273629	0.0623127046927758	0.0632636025689205	-0.0123132370809876	0.045702696558541	0.0721193310383031	0.106529631157704	-0.219273822039901	-0.100762160422481	LL
LLPM_364	0.0290802452689951	-0.0198317687899249	0.0924033405171945	0.0759639800211994	0.15205372491659	0.265368951837734	0.0810797220223121	0.0175424913401458	0.133942370841596	0.224185649321154	0.0366576911321448	-0.115424748656865	0.0418512861289861	0.0907706491051554	0.380036648452598	0.151252562359526	-0.317032000541448	0.269585441339772	LL
LLPM_365	0.0213200376118736	0.0561551605066129	-0.00933860291137689	-0.139860031415476	0.109556185372034	0.277578973475989	0.0655169565860365	0.0119253728411373	0.0719466083451332	0.388129834242572	-0.0524336689732146	-0.303364848334137	-0.0956167627449445	0.0443915767991618	0.220881996252132	0.0987192793803804	-0.216280552583063	-0.186021347641448	LL
LLPM_366	-0.080329673580027	-0.0766534997392559	-0.0402311346745146	0.0923265318035111	0.125135102994186	0.0973868555830579	0.0952625058265277	-0.0267422434946603	0.0751671283303224	-0.0156976548121956	-0.386765687750286	0.0825838269700998	0.370794369515926	0.0403643597923282	-0.110208757265901	0.023709752707056	-0.620712704285681	-0.0380443191382942	LL
LLPM_367	0.0800919772700202	0.122721471688466	0.0758568014170116	0.125004181363211	0.195913948775413	0.0488956557340722	0.218510297446768	0.200992648836607	0.158077255967311	0.287000452423036	0.0654554134332272	0.0357334376313686	0.314755252907098	0.215363816605248	0.0534358585157567	0.161169169034373	-0.159867010536542	0.0555922243212337	LL
LLPM_371	-0.0782914327949054	-0.0754856736644174	-0.140901171722981	-0.133877533983889	0.0500909537519315	0.159639652038044	0.0049729402737817	-0.00604019536556388	0.0881450017153045	0.125064842245038	-0.255907695368318	-0.0961283622428677	-0.210430795236306	0.0268963718938142	0.230034334269569	0.0740659588205477	-0.00966922866127373	-0.261115777100789	LL
LLPM_373	-0.0144922807086074	0.113585547243697	-0.0479364300200176	-0.0786166720600577	0.119090933035048	0.0711756715013098	-0.202565559146054	-0.0861233152240939	0.125130022106237	0.0831208474314274	-0.256947607087331	-0.241322702328169	0.32169133744901	0.0450492995785252	0.028253730722905	0.139368036974876	-0.422211969204736	-0.206998760680174	LL
LLPM_374	-0.0156480348555894	-0.0116590181095008	0.0237305580953808	0.0991933325400103	0.0566613129432927	0.151945136216709	0.0628827487410983	0.0723850415667806	0.184748552882814	0.281273776226458	0.229858086492365	-0.0763374755017197	0.101665578895473	0.0882045334905905	0.00715698978932705	0.0986568639150973	0.0391781450931552	-0.0450597421798917	LL
LLPM_391	-0.0171006868516508	0.113636618088753	0.00962584223513785	-0.00802912116630247	0.080003152980836	0.0825270928859286	-0.0207057542701454	-0.0752328313386023	0.046263220862141	0.0335751805972497	0.219253577638262	-0.0416813142646337	0.144100756777828	0.012146432694438	-0.149830886699622	0.103794916494205	-0.486473638643401	-0.0304447904958789	LL
LLPM_394	0.0246740113311545	0.0317170084994368	0.0803263495013424	0.0403830610699638	0.144383695450809	0.0568024964106811	0.07189942588644	0.123027655100064	0.196357360107706	0.077877368706003	0.234641051506865	-0.137198282015998	0.194672332542753	0.123441884270709	-0.233121003164326	0.141185403254654	-0.102180700012156	0.0284548969041125	LL
LLPM_406	0.0686521929537824	0.128042237993476	0.0678472869573012	0.0868498369013557	0.00203993046500739	-0.00208472687278943	-0.0128631815843054	-0.227979024657151	-0.094556448393152	0.0363592348111843	-0.0444177158166208	0.3551185586976	0.0863192482615039	-0.0441940131116332	-0.161708559447887	-0.0347034079826214	0.142054144026329	0.0108124197094479	LL
LLPM_409	0.00979227980929931	-0.0894309968158046	0.0403225281734767	0.0751099056625651	-0.0345471852641499	-0.264623179022963	-0.113357468096772	0.00412169040578658	-0.0348019720862403	-0.203269426182068	0.223390088592453	0.0243949508160927	0.116787844289605	-0.0124327586044801	-0.0455881832419572	-0.0243655454230942	-0.310525873078279	0.13215557251872	LL
LLPM_410	0.0488552138805525	0.0555215403076732	0.106839833050783	0.139133217156783	0.0571297387890313	-0.0942913244270668	0.0128073210004036	0.0498413116167102	0.0405795506542908	-0.250463995106847	0.18790470529702	-0.107649659432561	0.292048143151782	0.0272174849540998	-0.166557848587873	0.0821890677383916	-0.623203630226276	0.0292084090519964	LL
LLPM_420	-0.0333195220843709	0.018026612823544	-0.02829502635868	-0.142657068392395	0.0343149860956269	-0.0268394572284035	0.117484208071735	-0.0549742342459907	0.02065543605858	0.135287196254217	-0.076407051305162	0.118416367589153	0.158031052265496	0.00120179892140126	0.0138193690166383	0.0345899027000813	-0.220680760149421	0.0135111835269131	LL
LLPM_422	0.137597575566383	0.0212025619770411	0.142436777640692	0.0585685386720594	0.109027184895841	-0.0806779659776403	0.00697279117139904	-0.0516763410674015	-0.0241984708484264	0.124013161417189	0.064474799927616	0.264996651554518	0.166024035056789	0.0767579405086423	0.416173996259643	0.106548350989452	-0.0977930646904507	0.142918959586575	LL
LLPM_433	0.137823915077034	0.184306647090094	0.106117339590036	0.0391464550609657	0.0635892316849098	-0.0654937013503774	-0.103649341532702	-0.180624123592812	-0.00158880261324312	0.186698321280966	0.413183534183273	0.280400817579743	0.253787749712237	0.0342287146269604	0.134387837196006	0.0511636449391533	0.0278350546392871	0.0997519781080647	LL
LLPM_434	-0.106665792232461	-0.115357823870049	-0.0372482334592856	-0.0394865539915416	-0.0163064588730829	-0.138441862277614	-0.132022550329974	-0.119225515686609	-0.0683136696832636	0.0933573786299295	-0.351575561728356	-0.0233641325250635	-0.0576819026666007	-0.0578782943911977	-0.026983054540405	-0.0267659950479138	-0.0979024877785992	0.0838255358573059	LL
LLPM_436	0.0741609825061	0.265275222859141	0.0519558284192818	0.104667547112397	-0.0499699273261324	-0.487282756382473	-0.296665102540861	-0.043141385988229	-0.0858084427791357	-0.471654170382375	0.17609514610855	0.5619107773123	0.0574290442738656	-0.0632390810770613	-0.0470378399695167	0.00368788622148908	-0.226864951639878	0.112682945265075	LL
LLPM_440	-0.127532619338662	-0.190858892595728	-0.064523861415605	-0.151174509202578	-0.161002669329029	-0.360829086813123	-0.240157935807893	-0.104997633561985	-0.3343184684277	-0.231886486741319	-0.35760168343688	0.0719059679943925	0.103913261037081	-0.206449097935806	-0.163936463837734	-0.214707591012328	-0.507738511901369	0.021923372675982	LL
LLPM_441	0.132221875603561	0.24979410326554	0.102475694584283	0.066966527046375	0.0273170305654773	0.0257277402517126	-0.0501352483339363	-0.133522131936016	-0.0283499087952155	0.173820096297605	-0.0660707166108885	0.0257351865879256	-0.0102521688142145	0.011820965261129	0.176409588853315	0.0502701235442429	-0.0591375725237246	0.103565325324385	LL
LLPM_442	-0.0631956443521779	-0.0651547383088659	0.0393650509595305	0.0253174206844273	-0.109903339819683	-0.0191792646876729	-0.0605624550249086	-0.0156787515566944	0.0198653422847173	0.0371460391723903	-0.0565052496005261	0.301887304012875	0.0441317667627631	-0.0529721228802078	0.00473112635443751	-0.14742225066197	0.126348505735836	-0.0154014469781969	LL
LLPM_443	0.0587309202363946	0.192903768468653	-0.0245435572753363	0.0562376520865354	0.0535218519574441	0.269848661246227	-0.085506203023383	-0.0240969407888866	0.115601741871074	0.0494095344556476	-0.103590486920335	0.149410152702491	0.206533631042902	0.0733088698010587	0.123330459743918	0.0710974900082137	-0.14790333408107	0.12128121162636	LL
LLPM_444	0.0583217486086178	0.369656874278125	0.0760971208155159	0.211081536571152	-0.00591816656943622	-0.0885586565584158	0.0518746726288684	-0.422165362081555	-0.0447282124024098	-0.333217907041366	-0.11230300758799	0.313451841134642	0.357054041450269	0.0201595340554692	-0.0571643361589212	-0.0343472392371091	0.102264925746089	0.18514482996878	LL
LLPM_447	0.0455403023127678	0.186391731175533	0.0388233639537308	0.0763922281144463	-0.0591881310258373	0.0312662923928254	-0.0898668584247173	-0.014988489612622	-0.0346466506754233	0.208053184598828	0.227737425009557	-0.208882649522688	0.0777519133947964	-0.037126397027091	0.219513115716685	-0.019625850056008	-0.207924003082652	0.0404482639503654	LL
LLPM_451	0.0664772346068101	0.0822231707733872	0.073160458149705	0.0446309716398636	0.0516677921932438	-0.0724814829764081	-0.110742402249884	0.0406929512498979	-0.16573712964539	-0.0510383223996491	-0.220610686369391	0.51200352138469	0.0855622470595596	-0.00837889614199661	-0.0674773343070004	-0.01274227511496	0.123996123979269	0.10919523413766	LL
LLPM_455	-0.0899851621137882	-0.0595334990669144	-0.0740147495016543	-0.112199391557614	0.00195990478715002	0.0408611330356929	0.0475996276372903	-0.242322604726717	0.0280867781910588	-0.140676248740072	-0.107406981112158	-0.331819278329523	0.332336199294385	0.00391936633812273	0.137278512955758	0.0891007770503613	-0.0813787265350669	0.0130164164412252	LL
LLPM_459	-0.059402611665937	0.0640065255953175	-0.0622152285696621	-0.0227726541362446	-0.14048696407355	-0.0620430610890594	-0.127959847829176	-0.00644759164251962	-0.0362802197464855	0.0265192825220713	0.252455750634664	0.408044773721054	0.0970683669944583	-0.061170240212417	0.0900548440699067	-0.0207592132697907	-0.0266126292865105	0.0317263553674054	LL
LLPM_460	0.146867358851961	0.0897722972088539	0.200462410865614	0.163891254951193	-0.063368607874837	-0.264346332996139	-0.186518429416636	0.0303902522176043	-0.0563451699891151	0.0294886350705701	0.361236998636221	0.691585489430919	0.236059164722734	-0.0349011766296852	-0.132926385578308	-0.0358122923314861	-0.069209173390139	0.272947129656241	LL
LLPM_463	0.0338420849863768	0.152343660457362	0.0956036608701756	0.0799712988930517	0.068110175186409	0.310373680613139	-0.0703400851705702	0.125026772014918	-0.030948646552923	0.0117873390249699	-0.194153048968949	-0.0744730290067452	0.0523467940890086	-0.0246286432841964	0.0231981517497066	0.086845926326832	-0.098720056206271	0.00261304425869979	LL
LLPM_464	0.039022931577894	-0.0266492060474577	0.0477246109762859	0.0369713099152031	-0.102908721089163	-0.114188061192137	-0.046673967298474	0.0159482658912784	-0.0794067422841309	-0.272380161897131	-0.0385764811273426	0.20889572353549	-0.0479405810286656	0.0129243386258846	-0.0739932697020399	-0.0506263456934446	0.332126637577177	0.104180547003677	LL
LLPM_468	-0.0497098087215941	-0.0892081405453505	0.00944200865688938	-0.033155095492269	-0.119271247792806	-0.0846748457095111	-0.177283991722653	0.0550032333521464	0.0523401830219479	0.0180630254532348	0.029944017018112	-0.309059508912068	-0.0764566171472224	-0.0345676759911027	0.0534541425265438	-0.11189917421801	-0.0290088652786912	0.0675708232861882	LL
LLPM_469	-4.57255213592855e-05	-0.0292175935958855	0.0613004694394101	0.0634264824554879	-0.0725872163932265	-0.0868180749038699	-0.0610820827024885	0.0361427555459077	0.00961380756555075	-0.282547641699547	-0.0134204395372675	-0.0169277975640034	-0.0193860478780546	-0.0292503657202341	-0.0332229076081917	-0.0473458018192575	0.0680119011971665	0.0725010996544713	LL
LLPM_475	0.0251755862190206	0.0321217723413318	0.0418589755759255	-0.0338523221968154	-0.0111673016596022	-0.0254036634155326	0.025979129678966	0.045199109668598	0.00431163929657186	-0.143003757995848	0.135985877706488	0.111623759213234	0.155343547456259	0.0124221929256421	0.0566031004887275	0.00682933818485476	-0.0960299213878425	0.0991330619075517	LL
LLPM_477	0.149245166695516	-0.0932762528541898	0.109686398061745	0.113899924452509	0.0518091978177657	-0.250496559984099	-0.0686297952425199	0.0143532869787748	0.0008438823535597	0.213032495522387	0.0858477401108817	0.279477435984536	0.00535613960448363	0.015131128100236	0.0659892707592274	0.0793382482055527	0.023516605947365	0.0885670824093328	LL
LLPM_478	0.0337034579640463	0.183016715112094	0.0902869149724361	0.0655337570228172	0.0222262847201993	-0.16253802947655	0.194382949924514	-0.0266085655218609	-0.0999362476471377	0.32214565676998	0.322438064043866	0.245120401657094	0.0447393069215683	0.0659354490426152	0.308015813506943	0.118306723601856	0.13245330571986	-0.028073870789197	LL
LLPM_479	0.0562655270695387	0.0881416223880349	0.125924502900337	0.159870824778414	-0.0842842666983791	-0.191035933246867	-0.114240818166536	0.166183453966516	-0.0589573851408212	-0.257810440728564	0.314457696506048	-0.0730018469731275	-0.0310149697799492	-0.0028635248331077	-0.106070670168525	-0.083152948049574	0.0926468122738975	0.10387658906242	LL
LLPM_484	0.0950144533179678	0.0558851334386034	0.113794149380237	0.147719658571009	0.0528556488359433	0.158334904058343	0.0358267761058535	-0.353092121859677	-0.149984875158941	0.036527434837204	0.066295919117937	0.488364738145528	0.143073750043786	-0.00785258680417433	0.0705610304349032	-0.0525032762050046	0.178903645218904	0.140091609792017	LL
LLPM_487	-0.0365677746732762	0.0672888467985714	-0.0589784130658411	-0.0638708250713576	0.0761812030780291	0.160929222480838	0.0299203012427685	-0.0474901699436607	-0.0151225430494646	-0.260908941115576	0.064092939005994	-0.0762332966834827	0.141223897132442	0.0264747074854284	0.0309289643913706	0.0446883450517792	-0.132122281871966	0.206826634357823	LL
LLPM_494	0.0362189236861892	0.039994533291525	0.0715887870670837	0.13973550173441	0.0514163850277126	0.146532086676048	-0.0222125315336112	0.147417805737212	0.0152005558188701	-0.00874785423998237	-0.187692397046135	-0.0137846950933294	0.138088079338553	-0.0314901920081199	0.0986058357275805	0.00513903817933481	-0.350648910799611	-0.0421142498629241	LL
LLPM_498	-0.0479240043439353	0.183923566827533	-0.0869995756484124	-0.167230164428569	-0.15482076204041	0.0652463866767017	-0.278243737152168	-0.122334798177504	-0.119559118350089	-0.466828464184869	0.718003606516835	-0.00563979807607995	0.0951894345300533	-0.146530754741265	-0.0579455844679435	-0.199569174178879	-0.158768233475966	-0.0931633758413521	LL
LLPM_500	0.0941563101877234	0.104879539615821	0.117231082107365	0.0158015483803186	0.0302360434520594	0.0662471067786545	-0.0808026415913405	0.19560581207096	-0.0407112077386844	-0.0976606425297573	0.239618538596127	0.454608801125201	0.0297896284109326	-0.0106934981941564	0.243366147725395	0.0497487919802537	-0.0154837041152288	0.0744829917747611	LL
LLPM_501	-0.0133457559031818	0.149559676642538	0.00366928375419762	-0.0872877548470951	-0.16613160961023	-0.0766008482300133	-0.0296955282777114	-0.110860579085286	-0.161541693854718	-0.187754780588359	0.168885344269225	0.119951145762292	-0.0518086398640858	-0.0500264551388443	0.0526419228512505	-0.158448352913915	0.341768104539012	0.0313783526332141	LL
LLPM_503	0.0322177124834364	-0.000231041094367446	0.089113357602244	0.0457609170183401	-0.00750135857317791	-0.0443373143386497	-0.0348205704830062	-0.177038437163591	-0.150563201261166	-0.106399090028264	-0.254050833730207	0.339087466194517	0.205262225200564	-0.020845144340258	-0.080870334026246	-0.0487591350954852	0.13426391112263	0.0515811726278124	LL
LLPM_506	0.101275015893693	0.0402251741347676	0.100948523643472	-0.00692936833766163	-0.0380647075315388	-0.0231780660996578	-0.110372238669322	0.0487778277220847	-0.157077922327008	-0.44634888645168	0.289136871802659	-0.130454231016838	-0.0169701434588166	-0.00872021295827441	-0.136487438357939	-0.0806492665505527	0.20841219605631	0.142341501565643	LL
LLPM_507	-0.0885815974647184	-0.148702963079929	-0.0867646227909646	-0.0824562310863323	-0.00494332629361816	0.0121907359932928	0.0935802542044417	0.0448201108552067	0.058316526018374	0.169052797759084	-0.07076229348033	0.148102067279881	-0.0887473865848801	-0.0392586969339672	-0.170171027259352	-0.0131179514353574	-0.180778013860908	-0.279034660312347	LL
LLPM_508	0.139834070570385	0.0542828469832208	0.106085347744982	0.110231220970616	-0.0589143603974241	-0.258855918018416	0.0925358518738022	0.129201939310435	-0.126724807685225	-0.345593841997878	0.378595501914591	0.121783414928182	0.057588611456125	0.0745973992292739	0.0728586099765055	0.0418222286931098	0.492037331317195	0.123314551881802	LL
LLPM_511	0.0509367906238642	0.0644016880539693	0.0363309196820034	0.0669259638494548	0.124357286896967	0.0920011860052723	-0.0399756306312913	0.0622949499620833	0.0342050102067772	-0.128570402968816	0.158955468040447	-0.0548750755210845	0.211810454027178	0.0199867054411644	0.0619992910886159	0.0759351247910465	-0.281087994824966	0.134133296987528	LL
LLPM_512	-0.0285672338590732	-0.0111128978591674	-0.0122530647216021	-0.00960231615859458	0.0376425387430317	0.105228527120679	-0.0852808560435516	0.0538921133051551	-0.0141762144445452	-0.237510065456339	0.120139837302612	-0.0596682361158979	0.236948815824213	0.000448816934038643	0.047797510450062	-0.0189121049614107	-0.766163250178638	-0.0124870668003365	LL
LLPM_513	0.0818866773937303	0.0453385504435918	0.0406667432006922	0.0207180398217171	0.182696524629264	-0.0924436336498777	0.133554971374385	0.185516721473103	0.103743602857422	0.161030913110983	-0.173193957736274	-0.152029304446975	0.125833208329951	0.0413642229897322	0.33691257658689	0.134714058499768	-0.438401313148984	-0.0966183054203014	LL
LLPM_517	0.0648137011426351	0.150064224143844	0.0899260120041612	-0.0208125248015125	0.0884709472662917	0.111045451149767	-0.00339787355554333	0.0687580470119067	-0.0632105277391617	-0.018071949849226	0.293823570091745	0.0324154573236808	0.207278233201835	0.0498634445514545	0.14242323901753	0.0550188387348822	0.123554341624361	0.00360943281913806	LL
LLPM_520	0.0154032457860416	-0.0717266853150088	-0.0181531951423533	-0.168070507670954	0.038118330645656	-0.0721777359840365	0.0175694106888882	0.0451504901233304	0.0554359347370383	0.0509910710161664	-0.0485057710337831	-0.29754463332937	-0.426183664350239	-0.0523047371630896	0.360241699820626	0.0207935798042129	0.159721005138966	-0.052528983787304	LL
LLPM_522	0.0185236836411045	-0.0871895629986168	-0.0582020363774521	-0.0467519419749696	0.0342539862159925	-0.212398775843294	0.21842547550915	0.124556485001046	0.216269058878799	0.163645120617828	-0.237440279650037	0.0696120860349322	-0.18797885586703	-0.0230128569498032	0.112045658981838	0.0346053051545525	0.0866913040654919	-0.342025157978203	LL
LLPM_524	0.00617606751079358	0.0454520577995974	-0.0429454844661191	0.0101426367180248	0.034787762172078	0.234575908249595	-0.0845086647958553	-0.0491138620688875	-0.0839588171697283	-0.196953765960518	-0.275558593919876	-0.603831443999443	0.362386173652458	-0.071543527699788	-0.135417270800846	-0.0496065104475709	-0.423724426627974	0.0926528390566634	LL
LLPM_525	0.00724382301731819	-0.000126919973748529	-0.0305726132007069	-0.0425739475458271	0.0207411857271989	0.174953354557579	0.108241857791449	-0.00157844078930647	0.00182572664512293	0.370231627718917	0.0274465122587206	-0.43101153165414	0.192591505134207	0.0493036476917679	0.240831440420497	0.0302183184692406	-0.124415292464457	0.0305122221941205	LL
LLPM_526	0.118191572737563	0.0241143863964164	0.0852899197522519	0.00949538978659833	0.0240785905552865	0.0471248124311959	0.0384660609514733	0.061642736533619	0.0737182901659588	-0.0218161372748309	0.0424450903802995	0.000709736644920911	0.00470402410327231	0.0415186673711174	0.077736176187373	0.0457399899688891	0.450476784868315	0.129495819195517	LL
LLPM_527	0.0299725597422249	-0.0402450217394516	0.0632622798155476	0.0495527217801545	0.0496267284191418	0.0574296975125292	0.0918849960942234	0.128448163179536	-0.0468123349196494	-0.155530739934192	0.0193343837280529	0.0392135104326565	-0.2036728471125	0.0109815098677459	0.0422244063195343	-0.0183151648177904	0.172169296827397	0.11555882596878	LL
LLPM_530	0.00564749297300793	0.0416528173271222	-0.0230267620129421	-0.118126217903397	0.175451986094137	0.0919139350462528	0.0329007702854875	-0.0189909184622559	0.105064751468744	0.305177324171177	-0.238378332709104	-0.150768011247894	0.0930849295798676	0.0292120730045911	0.251504622137326	0.114469033555416	-0.230882665604461	0.00789861471666575	LL
LLPM_532	-0.0154070850944268	-0.0210394531606067	-0.0379893764654902	-0.0823377554752083	0.035340348161234	-0.0736892615299941	-0.108054295599692	0.0932070449284219	-0.0534132690469833	0.00136736879870791	-0.148573477096275	0.192035290613786	-0.116450500215877	-0.0478108859816651	-0.126614172704295	0.000355618356033149	0.101572007066613	-0.0677242122244879	LL
LLPM_533	-0.0240291083907975	0.0519502684131951	0.00756663431574722	0.0265567363836514	-0.0422399211659112	-0.160071735741842	-0.115082096166803	0.0771589034973152	-0.098741399061711	0.0505141826044342	0.35647414077571	0.044883949989528	0.0289579379252658	-0.0695951675223618	-0.240035289149792	-0.063475626501271	-0.0066737362534145	0.139884565565538	LL
LLPM_541	0.112841247278588	0.189932607666544	0.0585999773906434	0.035466371258696	0.0462245415362135	0.0579493581897346	-0.0242113795331771	0.102018055293685	0.0451483088605003	0.213587461450518	0.0406023955393073	-0.475374063156499	-0.176532512413268	0.036996726069352	0.388514691821876	0.0355186323902592	0.282453669009301	0.12806566636473	LL
LLPM_542	-0.0987653936972166	-0.106337322823274	-0.0509397170805046	-0.142842589166331	0.0392772518331015	0.0621591744634877	-0.0687782943393245	-0.0634848106557223	0.0285507452665135	-0.139959271918024	0.146737220346877	-0.467412347661267	0.0916101787594751	-0.0812054591188791	0.0944842826015659	0.0510676085337018	-0.383648982825251	-0.0944161137508237	LL
LLPM_543	0.0560402591581619	0.00851132133750626	0.0415726628645925	-0.0261463185525663	0.0473965073373156	0.156141154488839	0.0948805987277277	-0.00551707623118325	0.113010880240594	0.611606482921565	-0.0115411830427161	-0.286717885102918	-0.0824472093467406	0.0855565248001637	0.341449227107714	0.0747911462315893	0.303671004130897	-0.0816390475757447	LL
LLPM_544	-0.0950235607337659	-0.130768108413817	-0.030089375630316	-0.0658485266770548	-0.0253899289230207	0.0350911720497464	-0.00139609036675203	-0.0468976920638098	0.0396677655204289	-0.00507937425409422	-0.357406260929074	0.239173712677093	-0.233908992330588	0.0253552397508798	0.0347189845340219	-0.0398284119617327	0.269384191724535	-0.0864034191681204	LL
LLPM_545	0.189719960691874	0.136841627586541	0.190420222341145	0.167498566312543	0.149962869795385	0.0620458581632189	-0.0573119760575029	0.158326185271771	0.0664487400032703	0.275155006960236	0.256583188319813	-0.212213744087279	-0.083329884874183	0.103069679465432	0.438587291449862	0.160873803414024	0.277217302124307	0.150566747858947	LL
LLPM_546	0.100871356300058	-0.0140566840057936	0.0522575627239654	0.0385954587206015	-0.196034001080573	-0.131232532330444	0.0190868492193617	-0.420277146808895	-0.0676519394764949	0.0200800954866531	0.0768952434568086	0.455414747789733	-0.002143114409678	-0.0067350724868529	0.149604805771342	-0.172333685701118	0.756783996294623	0.0648903528434861	LL
LLPM_547	0.23970949974014	0.128362153733847	0.232115556206576	0.193988046158494	0.157900142934159	0.0146245374395944	0.0754302161021458	0.190733155806249	0.198679347052256	0.260632843273837	-0.0570482491568587	0.39711026746038	0.099003187909722	0.0877551941670061	0.385880443653655	0.114798083098431	-0.083758276200598	0.101156222030258	LL
LLPM_548	-0.0244362370966098	-0.0279651157476544	0.0870899860118919	-0.0226270884103319	0.0235113571846941	0.0712170628096732	-0.121359436504737	0.090699498395977	0.0060512843030629	-0.109053465277908	0.440251020142793	0.374174267351712	0.325514528437155	0.0499612927070539	0.144136702175562	-0.0269102403299608	-0.267810956164061	0.163051656367335	LL
LLPM_550	-0.00339394590043218	-0.179569455988218	-0.0159847513514026	-0.0305074639107062	0.0153285758117624	-0.0768605991664094	-0.0124901862580735	0.0912846658351583	0.0348840356987963	0.0651672674806629	-0.603128695014614	0.332567724076507	-0.00581692560543674	-0.0255458870551344	0.320881183090862	-0.0331507326643874	0.145679907693672	-0.169855196748702	LL
LLPM_551	0.106538256585842	0.00646125298808364	0.114430603832718	-0.0336436171295882	0.20731073373492	0.348476881536583	0.238249902020017	0.188549578659238	0.226751415626134	0.542778508708006	0.065893911224319	-0.342849795186573	0.155450536016941	0.0462779557392423	0.39987610257247	0.149786014997784	-0.116194485946212	-0.0426691125303351	LL
LLPM_553	0.0112874051839398	0.0643401096662277	-0.00481494685427264	-0.0689898562778799	0.0672698271561114	-0.0258231165099385	0.156126167936119	0.0452030027163217	0.0887632188670733	0.135554576685949	-0.329767187133636	0.0973593214002402	0.120929181395423	0.0624098825866279	-0.0486920995583024	0.0138857618397497	-0.216869748334543	-0.00873319108038029	LL
LLPM_555	0.0690856840769545	0.0207667520049994	-0.0382878541330052	-0.0159835547461146	0.134261476549838	-0.0463645074763082	0.207843957757313	0.101981603001195	0.197679534065211	0.460405527768339	0.0556236883515326	0.0989137510117435	-0.391001019704988	0.0215370018048313	0.246408842753713	0.142763480502339	0.141091955402011	-0.0132730970958441	LL
LLPM_556	0.119940270851463	0.161001407968701	0.00708504517459074	-0.0362986756564457	0.109389945809761	0.0937242292825336	0.213697991415401	0.122084601056496	0.0976081968250211	0.28731954030747	-0.121223311029079	-0.172827837293653	0.0759354704507906	0.0725167010412768	-0.00550771881872125	0.100872353939508	0.0425115045770934	0.086725586844725	LL
LLPM_557	-0.146438713546551	-0.00969742701856946	-0.149195157497624	-0.223343836355644	-0.0788881084967636	0.146948067576192	-0.0511488394445707	-0.234904536168441	-0.024662109375692	0.123705137726986	0.0146237112765484	-0.0890593593346083	0.0133214910664902	-0.038628684009796	0.222500344608497	-0.0776545904740685	-0.105650155521439	-0.0498100230822895	LL
LLPM_558	-9.03197676065393e-05	-0.0208234992966378	0.000243166832783359	-0.014721784833459	-0.0251540657537049	0.0810166932079959	0.0308154320928578	0.0752828856599894	-0.00769564643715226	0.117906914879974	-0.0726525952660271	-0.142774683608568	-0.0731389987446898	0.0363409786353879	0.184886175807133	-0.046246076718487	0.245609076631178	0.0304409783067821	LL
LLPM_559	-0.00201457853166476	-0.0764710511867863	-0.0036209719511493	-0.0028639088307626	-7.29881127898846e-05	-0.206562959309547	-0.0579376421845081	0.0541813650766223	-0.0840121613278695	-0.066409469289438	-0.374069876556885	0.427308457049726	0.134467675495943	-0.0476017683758267	-0.22401418663151	-0.0513556157516231	-0.144708191781116	0.141909676907825	LL
LLPM_561	-0.103844964070792	-0.15624798607323	-0.0902024974430449	-0.119474140254021	0.036181519023185	0.122639001335136	0.00559634084517446	-0.0365818705934454	0.0515783494287907	0.123038239558975	-0.210574031836999	-0.206009290680813	-0.2114034724141	0.00395752212830658	-0.244269036786382	-0.0203961802518038	-0.395553758014749	-0.103423133449154	LL
LLPM_563	-0.012808890525368	-0.0960038759339488	-0.0206257196726127	-0.0766922811701069	0.0135921555954551	0.0196534238601263	0.0264524545233633	-0.0288037816744614	0.107585299133147	0.238016771884995	-0.114338209305547	0.110023336942867	-0.144173425858217	-0.078796886150031	-0.266772897689311	-0.0438524097584674	-0.184839173114456	-0.136334741117589	LL
LLPM_055	0.313869783657195	0.117013649806617	0.0509526807116218	0.0846025029343326	0.358149353917387	0.143237150771332	0.351302289489912	0.180810726998909	-0.205510098124914	0.00105326172869558	0.275516695612604	0.310155580332718	-0.0636827789248901	0.362818431421676	0.0493328904562323	0.300761124158476	0.428894102613453	0.264635345384969	LL
LLPM_089	0.358888239572989	0.273848757156428	0.0991893681379985	0.163780737562092	0.274809407241512	0.091575675633497	0.303031920608317	0.165415677238726	-0.264617698829916	-0.0920940850606903	-0.277353426322907	0.250136499404556	-0.0779482004420366	0.299054067490611	-0.2742153400903	0.261221126047003	0.398375670522078	0.0943093551328751	LL
LLPM_336	0.0183828713401184	-0.0600754933921638	-0.0592858217066086	-0.0297163058645463	0.28922264445171	0.0961534215166889	0.27052222489465	-0.0731599430496663	-0.410644893690743	0.0169832897485999	0.292968925505755	-0.0869462918525018	-0.00985655265668138	0.254879545147829	0.069203847655142	0.139923362565408	0.0719404204517299	-0.246153050783191	LL
LLPM_358	0.327236048252287	0.13249197378047	0.110162920948625	0.0712012278203341	0.24797048599929	0.09863207158052	0.272689307540525	0.0978504388414427	-0.246828180134372	0.100443350848858	-0.250297157669647	0.273957689676063	0.0623529350368851	0.276876989193187	-0.0998619374579974	0.269457716107502	0.603024091651902	-0.106172657960172	LL
