# Supplementary material for: Parallel evolution of integrated craniofacial traits in trophic specialist pupfishes
Source: Ecol Evol. 2024 Jul 7;14(7):e11640. doi: 10.1002/ece3.11640 (PMC11228360; doi:10.1002/ece3.11640)
Supplement: Supplementary file 1 — Data S1. [file ECE3-14-e11640-s001.zip › M_sweep_snps_gene_localities.txt]

Scaffold Snp_Position Gene Intro_pop Local Dist.Cat
HiC_scaffold_1 15017907 rbm20 SGV M_All_SGV SGV
HiC_scaffold_1 28917992 NA SGV M_All_SGV SGV
HiC_scaffold_1 28938769 rps15a M_BAV M_All_SGV Intro
HiC_scaffold_1 28938770 rps15a M_BAV M_All_SGV Intro
HiC_scaffold_1 28962108 notum2 M_BAV M_All_SGV Intro
HiC_scaffold_1 28969771 coq7 M_BAV M_All_SGV Intro
HiC_scaffold_1 28974119 coq7 M_BAV M_All_SGV Intro
HiC_scaffold_1 28977236 coq7 M_BAV M_All_SGV Intro
HiC_scaffold_1 29209555 gga1 M_CUN M_All_SGV Intro
HiC_scaffold_1 29209560 gga1 M_CUN M_All_SGV Intro
HiC_scaffold_1 29209563 gga1 M_CUN M_All_SGV Intro
HiC_scaffold_1 29209658 gga1 M_CUN M_All_SGV Intro
HiC_scaffold_1 29209661 gga1 M_CUN M_All_SGV Intro
HiC_scaffold_1 29241942 klf1 M_CUN M_All_SGV Intro
HiC_scaffold_1 29244369 klf1 M_CUN M_All_SGV Intro
HiC_scaffold_1 29245935 klf1 M_CUN M_All_SGV Intro
HiC_scaffold_1 29247262 klf1 M_CUN M_All_SGV Intro
HiC_scaffold_1 29247268 klf1 M_CUN M_All_SGV Intro
HiC_scaffold_1 29253566 klf1 SGV M_All_SGV SGV
HiC_scaffold_1 29253782 klf1 SGV M_All_SGV SGV
HiC_scaffold_1 29253789 klf1 SGV M_All_SGV SGV
HiC_scaffold_1 29253797 klf1 SGV M_All_SGV SGV
HiC_scaffold_1 29254349 klf1 SGV M_All_SGV SGV
HiC_scaffold_1 29254369 klf1 SGV M_All_SGV SGV
HiC_scaffold_1 29254457 klf1 SGV M_All_SGV SGV
HiC_scaffold_1 29254464 klf1 SGV M_All_SGV SGV
HiC_scaffold_1 34695787 alox15b SGV M_All_SGV SGV
HiC_scaffold_1 36701070 NA SGV M_All_SGV SGV
HiC_scaffold_1 36701336 NA SGV M_All_SGV SGV
HiC_scaffold_1 36704196 NA SGV M_All_SGV SGV
HiC_scaffold_1 36705430 NA SGV M_All_SGV SGV
HiC_scaffold_1 36705797 NA SGV M_All_SGV SGV
HiC_scaffold_1 36705978 NA SGV M_All_SGV SGV
HiC_scaffold_1 36706356 NA SGV M_GEO_CUN SGV
HiC_scaffold_1 36706465 NA SGV M_GEO_CUN SGV
HiC_scaffold_1 36706493 NA SGV M_GEO_CUN SGV
HiC_scaffold_1 36706973 NA SGV M_All_SGV SGV
HiC_scaffold_1 36707170 NA SGV M_All_SGV SGV
HiC_scaffold_1 36707266 NA SGV M_GEO_CUN SGV
HiC_scaffold_1 36707297 NA SGV M_GEO_CUN SGV
HiC_scaffold_1 36707394 NA SGV M_GEO_CUN SGV
HiC_scaffold_1 36707870 NA SGV M_All_SGV SGV
HiC_scaffold_1 36740602 NA M_CUN M_GEO_CUN Intro
HiC_scaffold_1 36742540 NA M_CUN M_All_SGV Intro
HiC_scaffold_1 36743115 NA M_CUN M_All_SGV Intro
HiC_scaffold_1 36744646 NA M_CUN M_GEO_CUN Intro
HiC_scaffold_1 36745293 NA M_CUN M_GEO_CUN Intro
HiC_scaffold_1 36755219 NA M_CUN M_All_SGV Intro
HiC_scaffold_1 36785205 NA M_CUN M_GEO_CUN Intro
HiC_scaffold_1 37315279 NA SGV M_All_SGV SGV
HiC_scaffold_1 37315549 NA SGV M_All_SGV SGV
HiC_scaffold_1 37317524 NA SGV M_All_SGV SGV
HiC_scaffold_1 38350857 gpr83 SGV M_All_SGV SGV
HiC_scaffold_1 38354303 gpr83 SGV M_All_SGV SGV
HiC_scaffold_4 14950514 NA SGV M_All_SGV SGV
HiC_scaffold_4 14953988 NA SGV M_GEO_BAV SGV
HiC_scaffold_4 14954314 NA SGV M_All_SGV SGV
HiC_scaffold_4 14954319 NA SGV M_All_SGV SGV
HiC_scaffold_4 14954327 NA SGV M_All_SGV SGV
HiC_scaffold_4 14957392 NA SGV M_All_SGV SGV
HiC_scaffold_4 14957457 NA SGV M_All_SGV SGV
HiC_scaffold_4 14957937 NA SGV M_All_SGV SGV
HiC_scaffold_4 14958010 NA SGV M_GEO_BAV SGV
HiC_scaffold_4 14958033 NA SGV M_All_SGV SGV
HiC_scaffold_4 14958035 NA SGV M_All_SGV SGV
HiC_scaffold_4 14958117 NA SGV M_All_SGV SGV
HiC_scaffold_4 14958326 NA SGV M_All_SGV SGV
HiC_scaffold_4 14958950 NA SGV M_All_SGV SGV
HiC_scaffold_4 14959222 NA SGV M_All_SGV SGV
HiC_scaffold_4 14959280 NA SGV M_All_SGV SGV
HiC_scaffold_4 14959525 NA SGV M_All_SGV SGV
HiC_scaffold_4 14960689 NA SGV M_All_SGV SGV
HiC_scaffold_4 14960700 NA SGV M_All_SGV SGV
HiC_scaffold_4 14963289 NA SGV M_All_SGV SGV
HiC_scaffold_4 14964188 NA SGV M_GEO_BAV SGV
HiC_scaffold_4 14964294 NA SGV M_GEO_BAV SGV
HiC_scaffold_4 14964827 NA SGV M_All_SGV SGV
HiC_scaffold_4 15235099 vps9d1 SGV M_All_SGV SGV
HiC_scaffold_4 23732732 NA M_CUN M_All_SGV Intro
HiC_scaffold_4 23733006 NA M_CUN M_All_SGV Intro
HiC_scaffold_5 26993443 NA SGV M_All_SGV SGV
HiC_scaffold_5 26993465 NA SGV M_All_SGV SGV
HiC_scaffold_5 26993484 NA SGV M_All_SGV SGV
HiC_scaffold_5 26994592 NA SGV M_All_SGV SGV
HiC_scaffold_5 26996838 NA SGV M_All_SGV SGV
HiC_scaffold_5 26998308 NA SGV M_All_SGV SGV
HiC_scaffold_5 27005511 NA SGV M_All_SGV SGV
HiC_scaffold_5 27007043 NA SGV M_All_SGV SGV
HiC_scaffold_5 27013556 NA SGV M_All_SGV SGV
HiC_scaffold_5 27013757 NA SGV M_All_SGV SGV
HiC_scaffold_5 27014321 NA SGV M_All_SGV SGV
HiC_scaffold_5 27015180 NA SGV M_All_SGV SGV
HiC_scaffold_5 27015403 NA SGV M_All_SGV SGV
HiC_scaffold_5 27016453 NA SGV M_All_SGV SGV
HiC_scaffold_5 27016488 NA SGV M_All_SGV SGV
HiC_scaffold_5 27027124 NA SGV M_All_SGV SGV
HiC_scaffold_5 27033689 NA SGV M_All_SGV SGV
HiC_scaffold_5 27047015 NA SGV M_All_SGV SGV
HiC_scaffold_5 27047088 NA SGV M_All_SGV SGV
HiC_scaffold_5 27050061 NA SGV M_All_SGV SGV
HiC_scaffold_5 27050078 NA SGV M_All_SGV SGV
HiC_scaffold_5 27050419 NA SGV M_All_SGV SGV
HiC_scaffold_5 27050439 NA SGV M_All_SGV SGV
HiC_scaffold_5 27050640 NA SGV M_All_SGV SGV
HiC_scaffold_5 27051814 NA SGV M_All_SGV SGV
HiC_scaffold_5 27053091 NA SGV M_All_SGV SGV
HiC_scaffold_5 27054548 NA SGV M_All_SGV SGV
HiC_scaffold_5 27054576 NA SGV M_All_SGV SGV
HiC_scaffold_5 27054849 NA SGV M_All_SGV SGV
HiC_scaffold_5 27054865 NA SGV M_All_SGV SGV
HiC_scaffold_5 27055797 NA SGV M_All_SGV SGV
HiC_scaffold_5 27055994 NA SGV M_All_SGV SGV
HiC_scaffold_5 27056394 NA SGV M_All_SGV SGV
HiC_scaffold_5 27056526 NA SGV M_All_SGV SGV
HiC_scaffold_5 27056667 NA SGV M_All_SGV SGV
HiC_scaffold_5 27056668 NA SGV M_All_SGV SGV
HiC_scaffold_5 27056683 NA SGV M_All_SGV SGV
HiC_scaffold_5 27056733 NA SGV M_All_SGV SGV
HiC_scaffold_5 27056836 NA SGV M_All_SGV SGV
HiC_scaffold_5 27058141 NA SGV M_All_SGV SGV
HiC_scaffold_5 27058368 NA SGV M_All_SGV SGV
HiC_scaffold_5 27060748 NA SGV M_All_SGV SGV
HiC_scaffold_5 27060980 NA SGV M_All_SGV SGV
HiC_scaffold_5 27061675 NA SGV M_All_SGV SGV
HiC_scaffold_5 27065477 NA SGV M_All_SGV SGV
HiC_scaffold_5 27066151 NA SGV M_All_SGV SGV
HiC_scaffold_5 27066256 NA SGV M_All_SGV SGV
HiC_scaffold_5 27068201 NA SGV M_All_SGV SGV
HiC_scaffold_5 27069475 NA SGV M_All_SGV SGV
HiC_scaffold_5 27110115 NA SGV M_GEO_NCC SGV
HiC_scaffold_5 27110210 NA SGV M_All_SGV SGV
HiC_scaffold_5 27110985 NA SGV M_All_SGV SGV
HiC_scaffold_5 27110987 NA SGV M_All_SGV SGV
HiC_scaffold_5 27110989 NA SGV M_All_SGV SGV
HiC_scaffold_5 27111754 NA SGV M_All_SGV SGV
HiC_scaffold_5 27111755 NA SGV M_All_SGV SGV
HiC_scaffold_5 27111763 NA SGV M_All_SGV SGV
HiC_scaffold_5 27112841 NA SGV M_GEO_NCC SGV
HiC_scaffold_5 27112842 NA SGV M_GEO_NCC SGV
HiC_scaffold_5 27115000 NA SGV M_All_SGV SGV
HiC_scaffold_5 27115005 NA M_CUN M_All_SGV Intro
HiC_scaffold_5 27115293 NA M_CUN M_GEO_BAV Intro
HiC_scaffold_5 27117282 NA M_CUN M_All_SGV Intro
HiC_scaffold_5 27117696 NA M_CUN M_All_SGV Intro
HiC_scaffold_5 27117941 NA M_CUN M_All_SGV Intro
HiC_scaffold_5 27118029 NA M_CUN M_GEO_NCC Intro
HiC_scaffold_5 27118271 NA M_CUN M_All_SGV Intro
HiC_scaffold_5 27118323 NA M_CUN M_All_SGV Intro
HiC_scaffold_5 27120104 NA M_CUN M_All_SGV Intro
HiC_scaffold_5 34256926 esrp2 SGV M_All_SGV SGV
HiC_scaffold_5 34562057 NA M_BAV M_All_SGV Intro
HiC_scaffold_5 34562057 NA M_CUN M_All_SGV Intro
HiC_scaffold_5 34564444 NA M_BAV M_All_SGV Intro
HiC_scaffold_5 34564444 NA M_CUN M_All_SGV Intro
HiC_scaffold_5 34566936 NA M_BAV M_All_SGV Intro
HiC_scaffold_5 34566936 NA M_CUN M_All_SGV Intro
HiC_scaffold_5 34566959 NA M_BAV M_All_SGV Intro
HiC_scaffold_5 34566959 NA M_CUN M_All_SGV Intro
HiC_scaffold_5 34567097 NA M_BAV M_All_SGV Intro
HiC_scaffold_5 34567097 NA M_CUN M_All_SGV Intro
HiC_scaffold_5 34567825 NA M_BAV M_All_SGV Intro
HiC_scaffold_5 34567825 NA M_CUN M_All_SGV Intro
HiC_scaffold_5 34567833 NA M_BAV M_All_SGV Intro
HiC_scaffold_5 34567833 NA M_CUN M_All_SGV Intro
HiC_scaffold_5 34568211 NA M_BAV M_All_SGV Intro
HiC_scaffold_5 34568211 NA M_CUN M_All_SGV Intro
HiC_scaffold_5 34568532 NA M_BAV M_All_SGV Intro
HiC_scaffold_5 34568532 NA M_CUN M_All_SGV Intro
HiC_scaffold_7 12296456 NA SGV M_All_SGV SGV
HiC_scaffold_7 12297009 NA SGV M_All_SGV SGV
HiC_scaffold_7 12326193 smek1 M_BAV M_All_SGV Intro
HiC_scaffold_7 12326193 smek1 M_CUN M_All_SGV Intro
HiC_scaffold_7 12594036 NA SGV M_All_SGV SGV
HiC_scaffold_7 12599045 otof SGV M_GEO_BAV SGV
HiC_scaffold_7 12599489 otof SGV M_All_SGV SGV
HiC_scaffold_7 12599567 otof SGV M_All_SGV SGV
HiC_scaffold_7 12600959 otof SGV M_All_SGV SGV
HiC_scaffold_7 12600968 otof SGV M_GEO_BAV SGV
HiC_scaffold_7 12601553 otof SGV M_GEO_BAV SGV
HiC_scaffold_7 12603049 otof SGV M_GEO_BAV SGV
HiC_scaffold_7 12603683 otof SGV M_All_SGV SGV
HiC_scaffold_7 12604722 otof SGV M_GEO_BAV SGV
HiC_scaffold_7 12606143 otof M_BAV M_GEO_BAV Intro
HiC_scaffold_7 12628199 otof M_BAV M_All_SGV Intro
HiC_scaffold_7 12628199 otof M_CUN M_All_SGV Intro
HiC_scaffold_7 12649783 otof M_BAV M_All_SGV Intro
HiC_scaffold_7 12649783 otof M_CUN M_All_SGV Intro
HiC_scaffold_7 12649786 otof M_BAV M_All_SGV Intro
HiC_scaffold_7 12649786 otof M_CUN M_All_SGV Intro
HiC_scaffold_7 12656594 otof M_BAV M_All_SGV Intro
HiC_scaffold_7 12656594 otof M_CUN M_All_SGV Intro
HiC_scaffold_7 12656598 otof M_BAV M_All_SGV Intro
HiC_scaffold_7 12656598 otof M_CUN M_All_SGV Intro
HiC_scaffold_7 12656626 otof M_BAV M_All_SGV Intro
HiC_scaffold_7 12656626 otof M_CUN M_All_SGV Intro
HiC_scaffold_7 12787440 NA SGV M_All_SGV SGV
HiC_scaffold_7 12787448 NA SGV M_All_SGV SGV
HiC_scaffold_7 12787502 NA SGV M_All_SGV SGV
HiC_scaffold_7 12787874 NA SGV M_All_SGV SGV
HiC_scaffold_7 12787926 NA SGV M_All_SGV SGV
HiC_scaffold_7 12788270 NA SGV M_All_SGV SGV
HiC_scaffold_7 12789460 NA SGV M_All_SGV SGV
HiC_scaffold_7 12791089 NA SGV M_All_SGV SGV
HiC_scaffold_7 12791090 NA SGV M_All_SGV SGV
HiC_scaffold_7 12791100 NA SGV M_All_SGV SGV
HiC_scaffold_7 12791186 NA SGV M_All_SGV SGV
HiC_scaffold_7 12791335 NA SGV M_All_SGV SGV
HiC_scaffold_7 12791341 NA SGV M_All_SGV SGV
HiC_scaffold_7 12791430 NA SGV M_All_SGV SGV
HiC_scaffold_7 12791876 NA SGV M_All_SGV SGV
HiC_scaffold_7 12791930 NA SGV M_All_SGV SGV
HiC_scaffold_7 12792500 NA SGV M_All_SGV SGV
HiC_scaffold_7 12793130 NA SGV M_All_SGV SGV
HiC_scaffold_7 12793179 NA SGV M_All_SGV SGV
HiC_scaffold_7 12793200 NA SGV M_All_SGV SGV
HiC_scaffold_7 12794050 NA SGV M_All_SGV SGV
HiC_scaffold_7 12794067 NA SGV M_All_SGV SGV
HiC_scaffold_7 12796581 NA SGV M_All_SGV SGV
HiC_scaffold_7 12796735 NA SGV M_All_SGV SGV
HiC_scaffold_7 12796737 NA SGV M_All_SGV SGV
HiC_scaffold_7 12796749 NA SGV M_All_SGV SGV
HiC_scaffold_7 12796768 NA SGV M_All_SGV SGV
HiC_scaffold_7 12797117 NA SGV M_All_SGV SGV
HiC_scaffold_7 12797124 NA SGV M_All_SGV SGV
HiC_scaffold_7 12797409 NA SGV M_All_SGV SGV
HiC_scaffold_7 12797669 NA SGV M_All_SGV SGV
HiC_scaffold_7 12797715 NA SGV M_All_SGV SGV
HiC_scaffold_7 12797718 NA SGV M_All_SGV SGV
HiC_scaffold_7 12800172 NA SGV M_All_SGV SGV
HiC_scaffold_7 12800197 NA SGV M_All_SGV SGV
HiC_scaffold_7 12800315 NA SGV M_All_SGV SGV
HiC_scaffold_7 12800348 NA SGV M_All_SGV SGV
HiC_scaffold_7 12802953 NA SGV M_All_SGV SGV
HiC_scaffold_7 12803312 NA SGV M_All_SGV SGV
HiC_scaffold_7 12804548 foxo3 SGV M_All_SGV SGV
HiC_scaffold_7 12804549 foxo3 SGV M_All_SGV SGV
HiC_scaffold_7 12805902 foxo3 SGV M_All_SGV SGV
HiC_scaffold_8 16306112 NA SGV M_All_SGV SGV
HiC_scaffold_8 16306593 NA SGV M_All_SGV SGV
HiC_scaffold_8 16306690 NA SGV M_All_SGV SGV
HiC_scaffold_8 16310523 NA SGV M_All_SGV SGV
HiC_scaffold_8 16314185 NA SGV M_All_SGV SGV
HiC_scaffold_8 16316521 NA SGV M_All_SGV SGV
HiC_scaffold_8 16316851 NA SGV M_All_SGV SGV
HiC_scaffold_8 16316997 NA SGV M_All_SGV SGV
HiC_scaffold_8 16317132 NA SGV M_All_SGV SGV
HiC_scaffold_11 10281722 NA SGV M_All_SGV SGV
HiC_scaffold_11 10920637 cd226 SGV M_All_SGV SGV
HiC_scaffold_11 10920640 cd226 SGV M_All_SGV SGV
HiC_scaffold_11 10924528 cd226 SGV M_All_SGV SGV
HiC_scaffold_11 10929888 cd226 SGV M_All_SGV SGV
HiC_scaffold_11 10929901 cd226 SGV M_All_SGV SGV
HiC_scaffold_11 10929937 cd226 SGV M_All_SGV SGV
HiC_scaffold_11 11256440 ube2w M_BAV M_All_SGV Intro
HiC_scaffold_11 11256464 ube2w M_BAV M_All_SGV Intro
HiC_scaffold_11 11267324 ube2w M_BAV M_All_SGV Intro
HiC_scaffold_11 11267791 ube2w M_BAV M_All_SGV Intro
HiC_scaffold_11 11267793 ube2w M_BAV M_All_SGV Intro
HiC_scaffold_11 11267892 ube2w M_BAV M_All_SGV Intro
HiC_scaffold_11 11268105 ube2w M_BAV M_All_SGV Intro
HiC_scaffold_11 11268109 ube2w M_BAV M_All_SGV Intro
HiC_scaffold_11 11268114 ube2w M_BAV M_All_SGV Intro
HiC_scaffold_11 11268132 ube2w M_BAV M_All_SGV Intro
HiC_scaffold_11 11268217 ube2w M_BAV M_All_SGV Intro
HiC_scaffold_11 11268218 ube2w M_BAV M_All_SGV Intro
HiC_scaffold_11 11268221 ube2w M_BAV M_All_SGV Intro
HiC_scaffold_11 11268224 ube2w M_BAV M_All_SGV Intro
HiC_scaffold_11 11268636 ube2w M_BAV M_All_SGV Intro
HiC_scaffold_11 11268924 ube2w M_BAV M_All_SGV Intro
HiC_scaffold_11 11268935 ube2w M_BAV M_All_SGV Intro
HiC_scaffold_11 11269114 ube2w M_BAV M_All_SGV Intro
HiC_scaffold_11 11269147 ube2w M_BAV M_All_SGV Intro
HiC_scaffold_11 11269271 ube2w M_BAV M_All_SGV Intro
HiC_scaffold_11 11270095 ube2w M_BAV M_All_SGV Intro
HiC_scaffold_11 11270097 ube2w M_BAV M_All_SGV Intro
HiC_scaffold_11 11270292 ube2w M_BAV M_All_SGV Intro
HiC_scaffold_11 11270335 ube2w M_BAV M_All_SGV Intro
HiC_scaffold_11 11270428 ube2w M_BAV M_All_SGV Intro
HiC_scaffold_11 11270432 ube2w M_BAV M_All_SGV Intro
HiC_scaffold_11 11270736 ube2w M_BAV M_All_SGV Intro
HiC_scaffold_11 11272431 ube2w M_BAV M_All_SGV Intro
HiC_scaffold_11 11272443 ube2w M_BAV M_All_SGV Intro
HiC_scaffold_11 11272457 ube2w M_BAV M_All_SGV Intro
HiC_scaffold_11 11272587 ube2w M_BAV M_All_SGV Intro
HiC_scaffold_11 11274322 ube2w M_BAV M_All_SGV Intro
HiC_scaffold_11 11274323 ube2w M_BAV M_All_SGV Intro
HiC_scaffold_11 11274330 ube2w M_BAV M_All_SGV Intro
HiC_scaffold_11 11275056 ube2w M_BAV M_All_SGV Intro
HiC_scaffold_11 11275714 ube2w M_BAV M_All_SGV Intro
HiC_scaffold_11 11275740 ube2w M_BAV M_All_SGV Intro
HiC_scaffold_11 11276640 ube2w M_BAV M_All_SGV Intro
HiC_scaffold_11 11278324 ube2w M_BAV M_All_SGV Intro
HiC_scaffold_11 11278334 ube2w M_BAV M_All_SGV Intro
HiC_scaffold_11 11278337 ube2w M_BAV M_All_SGV Intro
HiC_scaffold_11 11278349 ube2w M_BAV M_All_SGV Intro
HiC_scaffold_11 11278415 ube2w M_BAV M_All_SGV Intro
HiC_scaffold_11 11278767 ube2w M_BAV M_All_SGV Intro
HiC_scaffold_11 11279013 ube2w M_BAV M_All_SGV Intro
HiC_scaffold_11 11279062 ube2w M_BAV M_All_SGV Intro
HiC_scaffold_11 11279163 ube2w M_BAV M_All_SGV Intro
HiC_scaffold_11 11279625 ube2w M_BAV M_All_SGV Intro
HiC_scaffold_11 11280101 NA M_BAV M_All_SGV Intro
HiC_scaffold_11 11280161 NA M_BAV M_All_SGV Intro
HiC_scaffold_11 11281015 NA M_BAV M_All_SGV Intro
HiC_scaffold_11 11281044 NA M_BAV M_All_SGV Intro
HiC_scaffold_11 11281045 NA M_BAV M_All_SGV Intro
HiC_scaffold_11 11281067 NA M_BAV M_All_SGV Intro
HiC_scaffold_11 11281102 NA M_BAV M_All_SGV Intro
HiC_scaffold_11 11281144 NA M_BAV M_All_SGV Intro
HiC_scaffold_11 11281451 NA M_BAV M_All_SGV Intro
HiC_scaffold_11 11281488 NA M_BAV M_All_SGV Intro
HiC_scaffold_11 11281498 NA M_BAV M_All_SGV Intro
HiC_scaffold_11 11281584 NA M_BAV M_All_SGV Intro
HiC_scaffold_11 11281798 NA M_BAV M_All_SGV Intro
HiC_scaffold_11 11281923 NA M_BAV M_All_SGV Intro
HiC_scaffold_11 11287772 NA M_BAV M_All_SGV Intro
HiC_scaffold_11 11288560 NA M_BAV M_All_SGV Intro
HiC_scaffold_11 11288596 NA M_BAV M_All_SGV Intro
HiC_scaffold_11 11288609 NA M_BAV M_All_SGV Intro
HiC_scaffold_11 11288760 NA M_BAV M_All_SGV Intro
HiC_scaffold_11 11289348 NA M_BAV M_All_SGV Intro
HiC_scaffold_11 11289349 NA M_BAV M_All_SGV Intro
HiC_scaffold_11 11290756 NA M_BAV M_All_SGV Intro
HiC_scaffold_11 11290805 NA M_BAV M_All_SGV Intro
HiC_scaffold_11 11290904 NA M_BAV M_All_SGV Intro
HiC_scaffold_11 11290943 NA M_BAV M_All_SGV Intro
HiC_scaffold_11 11290953 NA M_BAV M_All_SGV Intro
HiC_scaffold_11 11290998 NA M_BAV M_All_SGV Intro
HiC_scaffold_11 11291027 NA M_BAV M_All_SGV Intro
HiC_scaffold_11 11291118 NA M_BAV M_All_SGV Intro
HiC_scaffold_11 11291192 NA M_BAV M_All_SGV Intro
HiC_scaffold_11 11291193 NA M_BAV M_All_SGV Intro
HiC_scaffold_11 11292717 NA M_BAV M_All_SGV Intro
HiC_scaffold_11 11292833 NA M_BAV M_All_SGV Intro
HiC_scaffold_11 11294281 NA M_BAV M_All_SGV Intro
HiC_scaffold_11 11975348 ncoa2 SGV M_GEO_BAV SGV
HiC_scaffold_11 11975826 ncoa2 SGV M_All_SGV SGV
HiC_scaffold_11 11975827 ncoa2 SGV M_All_SGV SGV
HiC_scaffold_11 11978389 ncoa2 SGV M_All_SGV SGV
HiC_scaffold_11 11989333 ncoa2 SGV M_All_SGV SGV
HiC_scaffold_11 11991148 ncoa2 SGV M_All_SGV SGV
HiC_scaffold_11 11991212 ncoa2 SGV M_All_SGV SGV
HiC_scaffold_11 12937152 spice1 SGV M_All_SGV SGV
HiC_scaffold_11 12937205 spice1 SGV M_GEO_NCC SGV
HiC_scaffold_11 12941948 spice1 SGV M_GEO_BAV SGV
HiC_scaffold_11 12942087 spice1 SGV M_All_SGV SGV
HiC_scaffold_11 12962909 shisa2 SGV M_All_SGV SGV
HiC_scaffold_11 12962920 shisa2 SGV M_All_SGV SGV
HiC_scaffold_11 12962994 shisa2 SGV M_All_SGV SGV
HiC_scaffold_11 12963105 shisa2 SGV M_All_SGV SGV
HiC_scaffold_11 12963152 shisa2 SGV M_All_SGV SGV
HiC_scaffold_11 12963153 shisa2 SGV M_All_SGV SGV
HiC_scaffold_11 12963188 shisa2 SGV M_All_SGV SGV
HiC_scaffold_11 12963236 shisa2 SGV M_All_SGV SGV
HiC_scaffold_11 12963668 shisa2 SGV M_All_SGV SGV
HiC_scaffold_11 12963679 shisa2 SGV M_All_SGV SGV
HiC_scaffold_11 12963815 shisa2 SGV M_All_SGV SGV
HiC_scaffold_11 12963932 shisa2 SGV M_All_SGV SGV
HiC_scaffold_11 12964401 shisa2 SGV M_All_SGV SGV
HiC_scaffold_11 12964555 shisa2 SGV M_All_SGV SGV
HiC_scaffold_11 12971445 shisa2 SGV M_All_SGV SGV
HiC_scaffold_11 12971613 shisa2 SGV M_All_SGV SGV
HiC_scaffold_11 12971848 shisa2 SGV M_GEO_CUN SGV
HiC_scaffold_11 12972124 shisa2 SGV M_All_SGV SGV
HiC_scaffold_11 12973165 NA SGV M_All_SGV SGV
HiC_scaffold_11 12973390 NA SGV M_All_SGV SGV
HiC_scaffold_11 12973408 NA SGV M_All_SGV SGV
HiC_scaffold_11 12973701 NA SGV M_All_SGV SGV
HiC_scaffold_11 12973711 NA SGV M_All_SGV SGV
HiC_scaffold_11 12973716 NA SGV M_All_SGV SGV
HiC_scaffold_11 12973783 NA SGV M_All_SGV SGV
HiC_scaffold_11 12973956 NA SGV M_All_SGV SGV
HiC_scaffold_11 12974042 NA SGV M_All_SGV SGV
HiC_scaffold_11 12974175 NA SGV M_All_SGV SGV
HiC_scaffold_11 12974247 NA SGV M_All_SGV SGV
HiC_scaffold_11 12974278 NA SGV M_All_SGV SGV
HiC_scaffold_11 12974362 NA SGV M_All_SGV SGV
HiC_scaffold_11 12974710 NA SGV M_All_SGV SGV
HiC_scaffold_11 12975311 NA SGV M_GEO_BAV SGV
HiC_scaffold_11 12976076 NA SGV M_GEO_BAV SGV
HiC_scaffold_11 12976403 NA SGV M_All_SGV SGV
HiC_scaffold_11 12976965 NA SGV M_All_SGV SGV
HiC_scaffold_11 12976975 NA SGV M_All_SGV SGV
HiC_scaffold_11 12976982 NA SGV M_All_SGV SGV
HiC_scaffold_11 12976997 NA SGV M_All_SGV SGV
HiC_scaffold_11 12977565 NA SGV M_All_SGV SGV
HiC_scaffold_11 12978004 NA SGV M_All_SGV SGV
HiC_scaffold_11 12978007 NA SGV M_All_SGV SGV
HiC_scaffold_11 12978072 NA SGV M_All_SGV SGV
HiC_scaffold_11 12978832 NA SGV M_All_SGV SGV
HiC_scaffold_11 12978867 NA SGV M_All_SGV SGV
HiC_scaffold_11 12978868 NA SGV M_All_SGV SGV
HiC_scaffold_11 12979090 NA SGV M_GEO_NCC SGV
HiC_scaffold_11 12979132 NA SGV M_All_SGV SGV
HiC_scaffold_11 12979139 NA SGV M_All_SGV SGV
HiC_scaffold_11 12979932 NA SGV M_All_SGV SGV
HiC_scaffold_11 12980001 NA SGV M_All_SGV SGV
HiC_scaffold_11 12980653 atp8a2 SGV M_All_SGV SGV
HiC_scaffold_11 12981125 atp8a2 SGV M_All_SGV SGV
HiC_scaffold_11 12981413 atp8a2 SGV M_All_SGV SGV
HiC_scaffold_11 12982231 atp8a2 SGV M_All_SGV SGV
HiC_scaffold_11 12982754 atp8a2 SGV M_All_SGV SGV
HiC_scaffold_11 12982757 atp8a2 SGV M_All_SGV SGV
HiC_scaffold_11 12983723 atp8a2 SGV M_All_SGV SGV
HiC_scaffold_11 12983732 atp8a2 SGV M_All_SGV SGV
HiC_scaffold_11 12983772 atp8a2 SGV M_GEO_BAV SGV
HiC_scaffold_11 12983855 atp8a2 SGV M_All_SGV SGV
HiC_scaffold_11 12983868 atp8a2 SGV M_All_SGV SGV
HiC_scaffold_11 12983869 atp8a2 SGV M_All_SGV SGV
HiC_scaffold_11 12984011 atp8a2 SGV M_All_SGV SGV
HiC_scaffold_11 12984018 atp8a2 SGV M_All_SGV SGV
HiC_scaffold_11 12984124 atp8a2 SGV M_All_SGV SGV
HiC_scaffold_11 12984206 atp8a2 SGV M_All_SGV SGV
HiC_scaffold_11 12984693 atp8a2 SGV M_All_SGV SGV
HiC_scaffold_11 12985205 atp8a2 SGV M_All_SGV SGV
HiC_scaffold_11 12985230 atp8a2 SGV M_All_SGV SGV
HiC_scaffold_11 12985522 atp8a2 SGV M_All_SGV SGV
HiC_scaffold_11 12985563 atp8a2 SGV M_All_SGV SGV
HiC_scaffold_11 12985564 atp8a2 SGV M_All_SGV SGV
HiC_scaffold_11 12985610 atp8a2 SGV M_All_SGV SGV
HiC_scaffold_11 12986975 atp8a2 SGV M_All_SGV SGV
HiC_scaffold_11 12986996 atp8a2 SGV M_All_SGV SGV
HiC_scaffold_11 12988425 atp8a2 SGV M_All_SGV SGV
HiC_scaffold_11 12988511 atp8a2 SGV M_All_SGV SGV
HiC_scaffold_11 12988534 atp8a2 SGV M_GEO_BAV SGV
HiC_scaffold_11 12989584 atp8a2 SGV M_All_SGV SGV
HiC_scaffold_11 12989607 atp8a2 SGV M_All_SGV SGV
HiC_scaffold_11 12989608 atp8a2 SGV M_All_SGV SGV
HiC_scaffold_11 12989613 atp8a2 SGV M_All_SGV SGV
HiC_scaffold_11 12989936 atp8a2 SGV M_All_SGV SGV
HiC_scaffold_11 12989966 atp8a2 SGV M_All_SGV SGV
HiC_scaffold_11 12990137 atp8a2 SGV M_All_SGV SGV
HiC_scaffold_11 12990164 atp8a2 SGV M_GEO_BAV SGV
HiC_scaffold_11 12990420 atp8a2 SGV M_All_SGV SGV
HiC_scaffold_11 12990480 atp8a2 SGV M_All_SGV SGV
HiC_scaffold_11 12990589 atp8a2 SGV M_All_SGV SGV
HiC_scaffold_11 12991016 atp8a2 SGV M_All_SGV SGV
HiC_scaffold_11 12991248 atp8a2 SGV M_All_SGV SGV
HiC_scaffold_11 12991595 atp8a2 SGV M_All_SGV SGV
HiC_scaffold_11 12991602 atp8a2 SGV M_All_SGV SGV
HiC_scaffold_11 12992048 atp8a2 SGV M_All_SGV SGV
HiC_scaffold_11 12992135 atp8a2 SGV M_All_SGV SGV
HiC_scaffold_11 12992574 atp8a2 SGV M_GEO_BAV SGV
HiC_scaffold_11 12993494 atp8a2 SGV M_All_SGV SGV
HiC_scaffold_11 12994367 atp8a2 SGV M_All_SGV SGV
HiC_scaffold_11 12994694 atp8a2 SGV M_All_SGV SGV
HiC_scaffold_11 12995024 atp8a2 SGV M_All_SGV SGV
HiC_scaffold_11 12995178 atp8a2 SGV M_GEO_BAV SGV
HiC_scaffold_11 12995634 atp8a2 SGV M_All_SGV SGV
HiC_scaffold_11 12996560 atp8a2 SGV M_All_SGV SGV
HiC_scaffold_11 12996574 atp8a2 SGV M_All_SGV SGV
HiC_scaffold_11 12996968 atp8a2 SGV M_All_SGV SGV
HiC_scaffold_11 12999164 atp8a2 SGV M_All_SGV SGV
HiC_scaffold_11 12999312 atp8a2 SGV M_All_SGV SGV
HiC_scaffold_11 12999315 atp8a2 SGV M_All_SGV SGV
HiC_scaffold_11 12999317 atp8a2 SGV M_All_SGV SGV
HiC_scaffold_11 12999630 atp8a2 SGV M_All_SGV SGV
HiC_scaffold_11 12999660 atp8a2 SGV M_All_SGV SGV
HiC_scaffold_11 12999871 atp8a2 SGV M_All_SGV SGV
HiC_scaffold_11 13000743 atp8a2 SGV M_All_SGV SGV
HiC_scaffold_11 13000841 atp8a2 SGV M_All_SGV SGV
HiC_scaffold_11 13000885 atp8a2 SGV M_All_SGV SGV
HiC_scaffold_11 13000933 atp8a2 SGV M_All_SGV SGV
HiC_scaffold_11 13000936 atp8a2 SGV M_All_SGV SGV
HiC_scaffold_11 13000942 atp8a2 SGV M_All_SGV SGV
HiC_scaffold_11 13001787 atp8a2 SGV M_All_SGV SGV
HiC_scaffold_11 13002107 atp8a2 SGV M_All_SGV SGV
HiC_scaffold_11 13002236 atp8a2 SGV M_All_SGV SGV
HiC_scaffold_11 13002712 atp8a2 SGV M_All_SGV SGV
HiC_scaffold_11 13002732 atp8a2 SGV M_All_SGV SGV
HiC_scaffold_11 13002903 atp8a2 SGV M_All_SGV SGV
HiC_scaffold_11 13003024 atp8a2 SGV M_All_SGV SGV
HiC_scaffold_11 13003302 atp8a2 SGV M_All_SGV SGV
HiC_scaffold_11 13003924 atp8a2 SGV M_All_SGV SGV
HiC_scaffold_11 13004797 atp8a2 SGV M_All_SGV SGV
HiC_scaffold_11 13006231 atp8a2 SGV M_GEO_BAV SGV
HiC_scaffold_11 13006700 atp8a2 SGV M_All_SGV SGV
HiC_scaffold_11 13008671 atp8a2 SGV M_GEO_BAV SGV
HiC_scaffold_11 13008677 atp8a2 SGV M_All_SGV SGV
HiC_scaffold_11 13011292 atp8a2 SGV M_All_SGV SGV
HiC_scaffold_11 13012231 atp8a2 SGV M_All_SGV SGV
HiC_scaffold_11 13012375 atp8a2 SGV M_All_SGV SGV
HiC_scaffold_11 13012543 atp8a2 SGV M_All_SGV SGV
HiC_scaffold_11 13013834 atp8a2 SGV M_All_SGV SGV
HiC_scaffold_11 13013838 atp8a2 SGV M_All_SGV SGV
HiC_scaffold_11 13013877 atp8a2 SGV M_All_SGV SGV
HiC_scaffold_11 13014011 atp8a2 SGV M_All_SGV SGV
HiC_scaffold_11 13014016 atp8a2 SGV M_All_SGV SGV
HiC_scaffold_11 13014162 atp8a2 SGV M_GEO_BAV SGV
HiC_scaffold_16 8237852 ptprs SGV M_All_SGV SGV
HiC_scaffold_16 8240138 ptprs SGV M_All_SGV SGV
HiC_scaffold_16 8244456 ptprs SGV M_All_SGV SGV
HiC_scaffold_16 8246001 ptprs SGV M_All_SGV SGV
HiC_scaffold_16 8246029 ptprs SGV M_All_SGV SGV
HiC_scaffold_16 8246536 ptprs SGV M_All_SGV SGV
HiC_scaffold_16 8247106 ptprs SGV M_All_SGV SGV
HiC_scaffold_16 8247269 ptprs SGV M_All_SGV SGV
HiC_scaffold_16 8247395 ptprs SGV M_All_SGV SGV
HiC_scaffold_16 8249462 ptprs SGV M_All_SGV SGV
HiC_scaffold_16 8250550 ptprs SGV M_All_SGV SGV
HiC_scaffold_16 8251726 ptprs SGV M_All_SGV SGV
HiC_scaffold_16 8251751 ptprs SGV M_All_SGV SGV
HiC_scaffold_16 8251902 ptprs SGV M_All_SGV SGV
HiC_scaffold_16 8252087 ptprs SGV M_All_SGV SGV
HiC_scaffold_16 8252115 ptprs SGV M_All_SGV SGV
HiC_scaffold_16 8252149 ptprs SGV M_All_SGV SGV
HiC_scaffold_16 8252156 ptprs SGV M_All_SGV SGV
HiC_scaffold_16 8252161 ptprs SGV M_All_SGV SGV
HiC_scaffold_16 8252202 ptprs SGV M_All_SGV SGV
HiC_scaffold_16 10002749 b3gnt3 SGV M_All_SGV SGV
HiC_scaffold_16 10004239 b3gnt3 SGV M_All_SGV SGV
HiC_scaffold_16 10004308 b3gnt3 SGV M_All_SGV SGV
HiC_scaffold_16 10004438 b3gnt3 SGV M_All_SGV SGV
HiC_scaffold_16 10004441 b3gnt3 SGV M_All_SGV SGV
HiC_scaffold_16 10004449 b3gnt3 SGV M_All_SGV SGV
HiC_scaffold_16 10004466 b3gnt3 SGV M_All_SGV SGV
HiC_scaffold_16 10004468 b3gnt3 SGV M_GEO_CUN SGV
HiC_scaffold_16 10004579 b3gnt3 SGV M_GEO_CUN SGV
HiC_scaffold_16 10005174 b3gnt3 SGV M_All_SGV SGV
HiC_scaffold_16 10005186 b3gnt3 SGV M_All_SGV SGV
HiC_scaffold_16 10006884 b3gnt3 SGV M_All_SGV SGV
HiC_scaffold_16 10007133 b3gnt3 SGV M_All_SGV SGV
HiC_scaffold_16 10009578 b3gnt3 SGV M_All_SGV SGV
HiC_scaffold_16 10010965 b3gnt3 SGV M_All_SGV SGV
HiC_scaffold_16 10017511 b3gnt3 SGV M_All_SGV SGV
HiC_scaffold_16 10028543 eef1d SGV M_All_SGV SGV
HiC_scaffold_16 10028675 eef1d SGV M_All_SGV SGV
HiC_scaffold_16 10028681 eef1d SGV M_All_SGV SGV
HiC_scaffold_16 10028690 eef1d SGV M_All_SGV SGV
HiC_scaffold_16 10029341 eef1d SGV M_All_SGV SGV
HiC_scaffold_16 10029565 eef1d SGV M_All_SGV SGV
HiC_scaffold_16 10030048 eef1d SGV M_All_SGV SGV
HiC_scaffold_16 10030074 eef1d SGV M_All_SGV SGV
HiC_scaffold_16 10030145 eef1d SGV M_All_SGV SGV
HiC_scaffold_16 10030311 eef1d SGV M_All_SGV SGV
HiC_scaffold_16 10031174 eef1d SGV M_All_SGV SGV
HiC_scaffold_16 10032185 eef1d SGV M_All_SGV SGV
HiC_scaffold_16 10032218 eef1d SGV M_All_SGV SGV
HiC_scaffold_16 10032285 eef1d SGV M_All_SGV SGV
HiC_scaffold_16 10032382 eef1d SGV M_All_SGV SGV
HiC_scaffold_16 10032465 eef1d SGV M_All_SGV SGV
HiC_scaffold_16 10034549 eef1d SGV M_All_SGV SGV
HiC_scaffold_16 10034561 eef1d SGV M_All_SGV SGV
HiC_scaffold_16 10034563 eef1d SGV M_All_SGV SGV
HiC_scaffold_16 10034584 eef1d SGV M_All_SGV SGV
HiC_scaffold_16 10034615 eef1d SGV M_All_SGV SGV
HiC_scaffold_16 10034829 eef1d SGV M_All_SGV SGV
HiC_scaffold_16 10034876 eef1d SGV M_All_SGV SGV
HiC_scaffold_16 10034988 eef1d SGV M_All_SGV SGV
HiC_scaffold_16 10034995 eef1d SGV M_All_SGV SGV
HiC_scaffold_16 10035083 eef1d SGV M_All_SGV SGV
HiC_scaffold_16 10035084 eef1d SGV M_All_SGV SGV
HiC_scaffold_16 10035152 eef1d SGV M_All_SGV SGV
HiC_scaffold_16 10035155 eef1d SGV M_All_SGV SGV
HiC_scaffold_16 10035204 eef1d SGV M_All_SGV SGV
HiC_scaffold_16 10035563 eef1d SGV M_All_SGV SGV
HiC_scaffold_16 10035581 eef1d SGV M_All_SGV SGV
HiC_scaffold_16 10035587 eef1d SGV M_All_SGV SGV
HiC_scaffold_16 10035596 eef1d SGV M_All_SGV SGV
HiC_scaffold_16 10037331 eef1d SGV M_GEO_BAV SGV
HiC_scaffold_16 10037341 eef1d SGV M_GEO_BAV SGV
HiC_scaffold_16 10038425 eef1d SGV M_All_SGV SGV
HiC_scaffold_16 10040686 eef1d SGV M_All_SGV SGV
HiC_scaffold_16 10040700 eef1d SGV M_All_SGV SGV
HiC_scaffold_16 10040726 eef1d SGV M_All_SGV SGV
HiC_scaffold_16 10040728 eef1d SGV M_All_SGV SGV
HiC_scaffold_16 10040764 eef1d SGV M_GEO_NCC SGV
HiC_scaffold_16 10040778 eef1d SGV M_All_SGV SGV
HiC_scaffold_16 10040785 eef1d SGV M_All_SGV SGV
HiC_scaffold_16 10042051 eef1d SGV M_All_SGV SGV
HiC_scaffold_16 10042063 eef1d SGV M_All_SGV SGV
HiC_scaffold_16 10042163 eef1d SGV M_All_SGV SGV
HiC_scaffold_16 10042308 eef1d SGV M_All_SGV SGV
HiC_scaffold_16 10042310 eef1d SGV M_All_SGV SGV
HiC_scaffold_16 10042312 eef1d SGV M_All_SGV SGV
HiC_scaffold_16 10042317 eef1d SGV M_All_SGV SGV
HiC_scaffold_16 10042378 eef1d SGV M_All_SGV SGV
HiC_scaffold_16 10042869 eef1d SGV M_All_SGV SGV
HiC_scaffold_16 10043021 eef1d SGV M_All_SGV SGV
HiC_scaffold_16 10043077 eef1d SGV M_All_SGV SGV
HiC_scaffold_16 10043088 eef1d SGV M_All_SGV SGV
HiC_scaffold_16 10043169 eef1d SGV M_All_SGV SGV
HiC_scaffold_16 10043260 eef1d SGV M_All_SGV SGV
HiC_scaffold_16 10043272 eef1d SGV M_All_SGV SGV
HiC_scaffold_16 10043283 eef1d SGV M_All_SGV SGV
HiC_scaffold_16 10043284 eef1d SGV M_All_SGV SGV
HiC_scaffold_16 10043322 eef1d SGV M_All_SGV SGV
HiC_scaffold_16 10043345 eef1d SGV M_All_SGV SGV
HiC_scaffold_16 10043451 eef1d SGV M_All_SGV SGV
HiC_scaffold_16 10045336 pycr3 SGV M_All_SGV SGV
HiC_scaffold_16 10045566 pycr3 SGV M_All_SGV SGV
HiC_scaffold_16 10045804 pycr3 SGV M_All_SGV SGV
HiC_scaffold_16 10045816 pycr3 SGV M_All_SGV SGV
HiC_scaffold_16 10045835 pycr3 SGV M_All_SGV SGV
HiC_scaffold_16 10045945 pycr3 SGV M_All_SGV SGV
HiC_scaffold_16 10045953 pycr3 SGV M_All_SGV SGV
HiC_scaffold_16 10046111 pycr3 SGV M_All_SGV SGV
HiC_scaffold_16 10077680 NA SGV M_All_SGV SGV
HiC_scaffold_16 10079306 NA SGV M_GEO_BAV SGV
HiC_scaffold_16 10079344 NA SGV M_All_SGV SGV
HiC_scaffold_16 10079383 NA SGV M_All_SGV SGV
HiC_scaffold_16 10079485 NA SGV M_All_SGV SGV
HiC_scaffold_16 10079492 NA SGV M_All_SGV SGV
HiC_scaffold_16 10079501 NA SGV M_All_SGV SGV
HiC_scaffold_16 10079768 NA SGV M_All_SGV SGV
HiC_scaffold_16 10079823 NA SGV M_All_SGV SGV
HiC_scaffold_16 10079909 NA SGV M_All_SGV SGV
HiC_scaffold_16 10080015 NA SGV M_All_SGV SGV
HiC_scaffold_16 10081071 NA SGV M_All_SGV SGV
HiC_scaffold_16 10081892 NA SGV M_All_SGV SGV
HiC_scaffold_16 10082634 NA SGV M_GEO_BAV SGV
HiC_scaffold_16 10083374 NA SGV M_All_SGV SGV
HiC_scaffold_16 10083482 NA SGV M_All_SGV SGV
HiC_scaffold_16 10083857 NA SGV M_All_SGV SGV
HiC_scaffold_16 10083859 NA SGV M_All_SGV SGV
HiC_scaffold_16 10121941 NA SGV M_All_SGV SGV
HiC_scaffold_16 10141267 NA SGV M_All_SGV SGV
HiC_scaffold_16 10148395 NA SGV M_All_SGV SGV
HiC_scaffold_16 10148423 NA SGV M_All_SGV SGV
HiC_scaffold_16 10148460 NA SGV M_All_SGV SGV
HiC_scaffold_16 10148471 NA SGV M_All_SGV SGV
HiC_scaffold_16 10148481 NA SGV M_All_SGV SGV
HiC_scaffold_16 10148520 NA SGV M_All_SGV SGV
HiC_scaffold_16 10148535 NA SGV M_All_SGV SGV
HiC_scaffold_16 10148545 NA SGV M_All_SGV SGV
HiC_scaffold_16 10148547 NA SGV M_All_SGV SGV
HiC_scaffold_16 10148572 NA SGV M_All_SGV SGV
HiC_scaffold_16 10148624 NA SGV M_All_SGV SGV
HiC_scaffold_16 10148676 NA SGV M_All_SGV SGV
HiC_scaffold_16 10148771 NA SGV M_All_SGV SGV
HiC_scaffold_16 10148943 NA SGV M_GEO_BAV SGV
HiC_scaffold_16 10149122 NA SGV M_All_SGV SGV
HiC_scaffold_16 10149247 NA SGV M_All_SGV SGV
HiC_scaffold_16 10149275 NA SGV M_GEO_BAV SGV
HiC_scaffold_16 10149664 NA SGV M_All_SGV SGV
HiC_scaffold_16 10149668 NA SGV M_All_SGV SGV
HiC_scaffold_16 10149669 NA SGV M_All_SGV SGV
HiC_scaffold_16 10149713 NA SGV M_All_SGV SGV
HiC_scaffold_16 10149714 NA SGV M_All_SGV SGV
HiC_scaffold_16 10149715 NA SGV M_All_SGV SGV
HiC_scaffold_16 10150766 NA SGV M_All_SGV SGV
HiC_scaffold_16 10151527 NA SGV M_All_SGV SGV
HiC_scaffold_16 10151535 NA SGV M_All_SGV SGV
HiC_scaffold_16 10151631 NA SGV M_All_SGV SGV
HiC_scaffold_16 10151670 NA SGV M_All_SGV SGV
HiC_scaffold_16 10151794 NA SGV M_All_SGV SGV
HiC_scaffold_16 10151818 NA SGV M_All_SGV SGV
HiC_scaffold_16 10151850 NA SGV M_All_SGV SGV
HiC_scaffold_16 10151906 NA SGV M_GEO_BAV SGV
HiC_scaffold_16 10151912 NA SGV M_All_SGV SGV
HiC_scaffold_16 10151915 NA SGV M_GEO_BAV SGV
HiC_scaffold_16 10151925 NA SGV M_All_SGV SGV
HiC_scaffold_16 10151962 NA SGV M_All_SGV SGV
HiC_scaffold_16 10151975 NA SGV M_All_SGV SGV
HiC_scaffold_16 10152105 NA SGV M_All_SGV SGV
HiC_scaffold_16 10152118 NA SGV M_All_SGV SGV
HiC_scaffold_16 10152129 NA SGV M_All_SGV SGV
HiC_scaffold_16 10152496 NA SGV M_All_SGV SGV
HiC_scaffold_16 10152537 NA SGV M_All_SGV SGV
HiC_scaffold_16 10152576 NA SGV M_All_SGV SGV
HiC_scaffold_16 10152766 NA SGV M_All_SGV SGV
HiC_scaffold_16 10153226 NA SGV M_All_SGV SGV
HiC_scaffold_16 10153232 NA SGV M_All_SGV SGV
HiC_scaffold_16 10153233 NA SGV M_All_SGV SGV
HiC_scaffold_16 10153443 NA SGV M_All_SGV SGV
HiC_scaffold_16 10155842 NA SGV M_All_SGV SGV
HiC_scaffold_16 10155843 NA SGV M_All_SGV SGV
HiC_scaffold_16 10155893 NA SGV M_All_SGV SGV
HiC_scaffold_16 10155896 NA SGV M_All_SGV SGV
HiC_scaffold_16 10155914 NA SGV M_All_SGV SGV
HiC_scaffold_16 10155915 NA SGV M_All_SGV SGV
HiC_scaffold_16 10156103 NA SGV M_All_SGV SGV
HiC_scaffold_16 10156110 NA SGV M_All_SGV SGV
HiC_scaffold_16 10156150 NA SGV M_All_SGV SGV
HiC_scaffold_16 10156167 NA SGV M_All_SGV SGV
HiC_scaffold_16 10156211 NA SGV M_All_SGV SGV
HiC_scaffold_16 10156218 NA SGV M_All_SGV SGV
HiC_scaffold_16 10157099 NA SGV M_All_SGV SGV
HiC_scaffold_16 10157224 NA SGV M_All_SGV SGV
HiC_scaffold_16 10157301 NA SGV M_All_SGV SGV
HiC_scaffold_16 10157367 NA SGV M_All_SGV SGV
HiC_scaffold_16 10157383 NA SGV M_All_SGV SGV
HiC_scaffold_16 10157524 NA SGV M_All_SGV SGV
HiC_scaffold_16 10158263 NA SGV M_All_SGV SGV
HiC_scaffold_16 10158530 NA SGV M_All_SGV SGV
HiC_scaffold_16 10158550 NA SGV M_All_SGV SGV
HiC_scaffold_16 10158567 NA SGV M_All_SGV SGV
HiC_scaffold_16 10158568 NA SGV M_All_SGV SGV
HiC_scaffold_16 10158617 NA SGV M_All_SGV SGV
HiC_scaffold_16 10158626 NA SGV M_All_SGV SGV
HiC_scaffold_16 10158640 NA SGV M_All_SGV SGV
HiC_scaffold_16 10158645 NA SGV M_All_SGV SGV
HiC_scaffold_16 10158679 NA SGV M_All_SGV SGV
HiC_scaffold_16 10158696 NA SGV M_All_SGV SGV
HiC_scaffold_16 10158794 NA SGV M_All_SGV SGV
HiC_scaffold_16 10158812 NA SGV M_All_SGV SGV
HiC_scaffold_16 10158815 NA SGV M_All_SGV SGV
HiC_scaffold_16 10158851 NA SGV M_All_SGV SGV
HiC_scaffold_16 10158855 NA SGV M_All_SGV SGV
HiC_scaffold_16 10158894 NA SGV M_All_SGV SGV
HiC_scaffold_16 10159116 NA SGV M_All_SGV SGV
HiC_scaffold_16 10159163 NA SGV M_All_SGV SGV
HiC_scaffold_16 10159287 NA SGV M_All_SGV SGV
HiC_scaffold_16 10159302 NA SGV M_All_SGV SGV
HiC_scaffold_16 10159313 NA SGV M_All_SGV SGV
HiC_scaffold_16 10159343 NA SGV M_All_SGV SGV
HiC_scaffold_16 10159348 NA SGV M_All_SGV SGV
HiC_scaffold_16 10159360 NA SGV M_All_SGV SGV
HiC_scaffold_16 10159361 NA SGV M_All_SGV SGV
HiC_scaffold_16 10159364 NA SGV M_All_SGV SGV
HiC_scaffold_16 10159378 NA SGV M_All_SGV SGV
HiC_scaffold_16 10159430 NA SGV M_All_SGV SGV
HiC_scaffold_16 10159436 NA SGV M_All_SGV SGV
HiC_scaffold_16 10159439 NA SGV M_All_SGV SGV
HiC_scaffold_16 10159440 NA SGV M_All_SGV SGV
HiC_scaffold_16 10159471 NA SGV M_All_SGV SGV
HiC_scaffold_16 10159474 NA SGV M_All_SGV SGV
HiC_scaffold_16 10159484 NA SGV M_All_SGV SGV
HiC_scaffold_16 10159500 NA SGV M_All_SGV SGV
HiC_scaffold_16 10159557 NA SGV M_All_SGV SGV
HiC_scaffold_16 10159615 NA SGV M_All_SGV SGV
HiC_scaffold_16 10159676 NA SGV M_All_SGV SGV
HiC_scaffold_16 10159680 NA SGV M_All_SGV SGV
HiC_scaffold_16 10159961 NA SGV M_All_SGV SGV
HiC_scaffold_16 10159980 NA SGV M_All_SGV SGV
HiC_scaffold_16 10160158 NA SGV M_All_SGV SGV
HiC_scaffold_16 10160244 NA SGV M_All_SGV SGV
HiC_scaffold_16 10160325 NA SGV M_All_SGV SGV
HiC_scaffold_16 10160436 NA SGV M_All_SGV SGV
HiC_scaffold_16 10160674 NA SGV M_All_SGV SGV
HiC_scaffold_16 10162423 NA SGV M_All_SGV SGV
HiC_scaffold_16 10162450 NA SGV M_All_SGV SGV
HiC_scaffold_16 10162468 NA SGV M_All_SGV SGV
HiC_scaffold_16 13449479 abhd8 SGV M_All_SGV SGV
HiC_scaffold_16 13449536 abhd8 SGV M_All_SGV SGV
HiC_scaffold_16 13452587 abhd8 SGV M_All_SGV SGV
HiC_scaffold_16 13452658 abhd8 SGV M_All_SGV SGV
HiC_scaffold_16 13453346 abhd8 SGV M_All_SGV SGV
HiC_scaffold_16 13453472 abhd8 SGV M_All_SGV SGV
HiC_scaffold_16 13453482 abhd8 SGV M_All_SGV SGV
HiC_scaffold_16 13453538 abhd8 SGV M_All_SGV SGV
HiC_scaffold_16 13454290 abhd8 SGV M_All_SGV SGV
HiC_scaffold_16 13454291 abhd8 SGV M_All_SGV SGV
HiC_scaffold_16 13454410 abhd8 SGV M_All_SGV SGV
HiC_scaffold_16 13454416 abhd8 SGV M_All_SGV SGV
HiC_scaffold_16 13454820 abhd8 SGV M_All_SGV SGV
HiC_scaffold_16 13455352 abhd8 SGV M_All_SGV SGV
HiC_scaffold_16 13456131 abhd8 SGV M_All_SGV SGV
HiC_scaffold_16 13456448 abhd8 SGV M_All_SGV SGV
HiC_scaffold_16 13458643 abhd8 SGV M_All_SGV SGV
HiC_scaffold_16 35813565 rfc4 SGV M_All_SGV SGV
HiC_scaffold_16 35813566 rfc4 SGV M_All_SGV SGV
HiC_scaffold_16 35813744 rfc4 SGV M_All_SGV SGV
HiC_scaffold_16 35813763 rfc4 SGV M_All_SGV SGV
HiC_scaffold_16 35814091 rfc4 SGV M_All_SGV SGV
HiC_scaffold_16 35814407 rfc4 SGV M_All_SGV SGV
HiC_scaffold_16 35814513 rfc4 SGV M_All_SGV SGV
HiC_scaffold_16 35817274 rfc4 SGV M_All_SGV SGV
HiC_scaffold_16 35817278 rfc4 SGV M_All_SGV SGV
HiC_scaffold_16 35817282 rfc4 SGV M_All_SGV SGV
HiC_scaffold_16 35817318 rfc4 SGV M_All_SGV SGV
HiC_scaffold_16 35817388 rfc4 SGV M_All_SGV SGV
HiC_scaffold_16 35817391 rfc4 SGV M_All_SGV SGV
HiC_scaffold_16 35817392 rfc4 SGV M_All_SGV SGV
HiC_scaffold_16 35817428 rfc4 SGV M_All_SGV SGV
HiC_scaffold_16 35818030 rfc4 SGV M_All_SGV SGV
HiC_scaffold_16 35818122 rfc4 SGV M_All_SGV SGV
HiC_scaffold_16 35818639 rfc4 SGV M_All_SGV SGV
HiC_scaffold_16 35819530 rfc4 SGV M_All_SGV SGV
HiC_scaffold_16 35820615 rfc4 SGV M_All_SGV SGV
HiC_scaffold_16 35821037 rfc4 SGV M_All_SGV SGV
HiC_scaffold_16 35821240 rfc4 SGV M_All_SGV SGV
HiC_scaffold_16 35821360 rfc4 SGV M_All_SGV SGV
HiC_scaffold_16 35821867 rfc4 SGV M_All_SGV SGV
HiC_scaffold_16 35821870 rfc4 SGV M_All_SGV SGV
HiC_scaffold_16 35828844 rfc4 SGV M_All_SGV SGV
HiC_scaffold_16 35829142 rfc4 SGV M_All_SGV SGV
HiC_scaffold_16 35829190 rfc4 SGV M_All_SGV SGV
HiC_scaffold_16 35829380 rfc4 SGV M_All_SGV SGV
HiC_scaffold_16 35829748 rfc4 SGV M_All_SGV SGV
HiC_scaffold_16 35829866 rfc4 SGV M_All_SGV SGV
HiC_scaffold_18 2256106 NA M_CUN M_All_SGV Intro
HiC_scaffold_18 2258633 NA M_CUN M_All_SGV Intro
HiC_scaffold_18 2258923 NA M_CUN M_All_SGV Intro
HiC_scaffold_18 2262719 NA M_CUN M_All_SGV Intro
HiC_scaffold_18 17045442 nfasc M_NCC M_All_SGV Intro
HiC_scaffold_18 18167642 anks1a M_BAV M_All_SGV Intro
HiC_scaffold_18 18177499 sarg M_BAV M_All_SGV Intro
HiC_scaffold_18 18177505 sarg M_BAV M_All_SGV Intro
HiC_scaffold_18 26413829 NA SGV M_All_SGV SGV
HiC_scaffold_18 26413845 NA SGV M_All_SGV SGV
HiC_scaffold_18 26413860 NA SGV M_All_SGV SGV
HiC_scaffold_18 26415328 NA SGV M_All_SGV SGV
HiC_scaffold_18 26415509 NA SGV M_All_SGV SGV
HiC_scaffold_18 26415827 NA SGV M_All_SGV SGV
HiC_scaffold_18 26417105 NA SGV M_All_SGV SGV
HiC_scaffold_18 26421299 NA SGV M_All_SGV SGV
HiC_scaffold_18 26421369 NA SGV M_All_SGV SGV
HiC_scaffold_18 26421469 NA SGV M_All_SGV SGV
HiC_scaffold_18 26421537 NA SGV M_All_SGV SGV
HiC_scaffold_18 26422106 NA SGV M_All_SGV SGV
HiC_scaffold_18 26422178 NA SGV M_All_SGV SGV
HiC_scaffold_18 26422211 NA SGV M_All_SGV SGV
HiC_scaffold_18 26423875 NA SGV M_All_SGV SGV
HiC_scaffold_18 26424530 NA SGV M_All_SGV SGV
HiC_scaffold_18 26424651 NA SGV M_All_SGV SGV
HiC_scaffold_18 26424848 NA SGV M_GEO_BAV SGV
HiC_scaffold_18 26424871 NA SGV M_All_SGV SGV
HiC_scaffold_18 26425111 NA SGV M_All_SGV SGV
HiC_scaffold_18 26425134 NA SGV M_All_SGV SGV
HiC_scaffold_18 26425141 NA SGV M_All_SGV SGV
HiC_scaffold_18 26425472 NA SGV M_All_SGV SGV
HiC_scaffold_18 26426497 NA SGV M_All_SGV SGV
HiC_scaffold_18 26427164 NA SGV M_All_SGV SGV
HiC_scaffold_18 26436756 NA SGV M_All_SGV SGV
HiC_scaffold_18 26439592 NA SGV M_All_SGV SGV
HiC_scaffold_18 26445653 mybph SGV M_All_SGV SGV
HiC_scaffold_18 26449604 mybph SGV M_All_SGV SGV
HiC_scaffold_18 26449877 mybph SGV M_All_SGV SGV
HiC_scaffold_18 26449941 mybph SGV M_All_SGV SGV
HiC_scaffold_18 26450425 mybph SGV M_All_SGV SGV
HiC_scaffold_18 26450568 mybph SGV M_All_SGV SGV
HiC_scaffold_18 26452064 mybph SGV M_All_SGV SGV
HiC_scaffold_19 2104033 NA SGV M_All_SGV SGV
HiC_scaffold_19 2104192 NA SGV M_All_SGV SGV
HiC_scaffold_19 2104762 NA SGV M_All_SGV SGV
HiC_scaffold_19 2105287 NA SGV M_All_SGV SGV
HiC_scaffold_19 5970005 NA M_CUN M_All_SGV Intro
HiC_scaffold_19 5975475 NA M_CUN M_All_SGV Intro
HiC_scaffold_19 5976128 NA M_CUN M_All_SGV Intro
HiC_scaffold_19 5976335 NA M_CUN M_All_SGV Intro
HiC_scaffold_19 5976719 NA M_CUN M_All_SGV Intro
HiC_scaffold_19 5976799 NA M_CUN M_All_SGV Intro
HiC_scaffold_19 5979803 NA M_CUN M_All_SGV Intro
HiC_scaffold_19 5980529 NA M_CUN M_All_SGV Intro
HiC_scaffold_19 5980667 NA M_CUN M_All_SGV Intro
HiC_scaffold_19 5980696 NA M_CUN M_All_SGV Intro
HiC_scaffold_19 5981555 NA M_CUN M_All_SGV Intro
HiC_scaffold_19 5981732 NA M_CUN M_All_SGV Intro
HiC_scaffold_19 5982485 NA M_CUN M_All_SGV Intro
HiC_scaffold_19 5982503 NA M_CUN M_All_SGV Intro
HiC_scaffold_19 5983252 NA M_CUN M_All_SGV Intro
HiC_scaffold_19 5983351 NA M_CUN M_All_SGV Intro
HiC_scaffold_19 5985929 NA M_CUN M_All_SGV Intro
HiC_scaffold_19 5987345 NA M_CUN M_All_SGV Intro
HiC_scaffold_19 5987738 NA M_CUN M_All_SGV Intro
HiC_scaffold_19 5987929 NA M_CUN M_All_SGV Intro
HiC_scaffold_19 5988449 NA M_CUN M_All_SGV Intro
HiC_scaffold_19 5988477 NA M_CUN M_All_SGV Intro
HiC_scaffold_19 5989182 NA M_CUN M_All_SGV Intro
HiC_scaffold_19 5989329 NA M_CUN M_All_SGV Intro
HiC_scaffold_19 5989422 NA M_CUN M_All_SGV Intro
HiC_scaffold_19 5989871 NA M_CUN M_All_SGV Intro
HiC_scaffold_19 6011697 NA M_CUN M_All_SGV Intro
HiC_scaffold_19 6011720 NA M_CUN M_All_SGV Intro
HiC_scaffold_19 6012974 NA M_CUN M_All_SGV Intro
HiC_scaffold_19 6018326 NA M_CUN M_All_SGV Intro
HiC_scaffold_19 6019880 NA M_CUN M_All_SGV Intro
HiC_scaffold_19 6022411 NA M_CUN M_All_SGV Intro
HiC_scaffold_19 6022485 NA M_CUN M_All_SGV Intro
HiC_scaffold_19 6027181 NA M_CUN M_All_SGV Intro
HiC_scaffold_19 6027185 NA M_CUN M_All_SGV Intro
HiC_scaffold_19 6027413 NA M_CUN M_All_SGV Intro
HiC_scaffold_19 6029855 NA M_CUN M_All_SGV Intro
HiC_scaffold_19 6430544 trim44 M_BAV M_All_SGV Intro
HiC_scaffold_19 6432663 trim44 M_BAV M_All_SGV Intro
HiC_scaffold_19 6433391 trim44 M_BAV M_All_SGV Intro
HiC_scaffold_19 6433459 trim44 M_BAV M_All_SGV Intro
HiC_scaffold_19 6433629 trim44 M_BAV M_All_SGV Intro
HiC_scaffold_19 6433631 trim44 M_BAV M_All_SGV Intro
HiC_scaffold_19 6433659 trim44 M_BAV M_All_SGV Intro
HiC_scaffold_19 6439267 trim44 M_BAV M_All_SGV Intro
HiC_scaffold_19 6441342 trim44 M_BAV M_All_SGV Intro
HiC_scaffold_19 6441344 trim44 M_BAV M_All_SGV Intro
HiC_scaffold_19 6441349 trim44 M_BAV M_All_SGV Intro
HiC_scaffold_19 6441361 trim44 M_BAV M_All_SGV Intro
HiC_scaffold_19 6441414 trim44 M_BAV M_All_SGV Intro
HiC_scaffold_19 6449765 trim44 M_BAV M_All_SGV Intro
HiC_scaffold_19 7642064 NA M_NCC M_All_SGV Intro
HiC_scaffold_19 7642081 NA M_NCC M_All_SGV Intro
HiC_scaffold_19 7659965 NA M_NCC M_GEO_NCC Intro
HiC_scaffold_21 10046694 cntn5 SGV M_All_SGV SGV
HiC_scaffold_21 25179745 trarg1 SGV M_All_SGV SGV
HiC_scaffold_21 29992130 b3gat1 SGV M_All_SGV SGV
HiC_scaffold_21 33737852 tiparp SGV M_All_SGV SGV
HiC_scaffold_22 7509786 NA SGV M_All_SGV SGV
HiC_scaffold_22 7854072 NA SGV M_All_SGV SGV
HiC_scaffold_22 7946083 atad2 SGV M_All_SGV SGV
HiC_scaffold_22 7948157 atad2 SGV M_All_SGV SGV
HiC_scaffold_22 7948188 atad2 SGV M_All_SGV SGV
HiC_scaffold_24 20486354 cyp26b1 M_CUN M_All_SGV Intro
HiC_scaffold_24 20486476 cyp26b1 M_CUN M_All_SGV Intro
HiC_scaffold_24 20486482 cyp26b1 M_CUN M_All_SGV Intro
HiC_scaffold_24 20486531 cyp26b1 M_CUN M_All_SGV Intro
HiC_scaffold_24 20490111 cyp26b1 M_CUN M_All_SGV Intro
HiC_scaffold_24 20490337 cyp26b1 M_CUN M_All_SGV Intro
HiC_scaffold_24 20490731 cyp26b1 M_CUN M_All_SGV Intro
HiC_scaffold_24 20491406 cyp26b1 M_CUN M_All_SGV Intro
HiC_scaffold_24 20540888 NA M_BAV M_All_SGV Intro
HiC_scaffold_24 20540888 NA M_CUN M_All_SGV Intro
HiC_scaffold_24 20540921 NA M_BAV M_All_SGV Intro
HiC_scaffold_24 20540921 NA M_CUN M_All_SGV Intro
HiC_scaffold_24 20541414 NA M_BAV M_All_SGV Intro
HiC_scaffold_24 20541414 NA M_CUN M_All_SGV Intro
HiC_scaffold_24 20541441 NA M_BAV M_All_SGV Intro
HiC_scaffold_24 20541441 NA M_CUN M_All_SGV Intro
HiC_scaffold_24 20541447 NA M_BAV M_All_SGV Intro
HiC_scaffold_24 20541447 NA M_CUN M_All_SGV Intro
HiC_scaffold_24 20541584 NA M_BAV M_All_SGV Intro
HiC_scaffold_24 20541584 NA M_CUN M_All_SGV Intro
HiC_scaffold_24 20541608 NA M_BAV M_All_SGV Intro
HiC_scaffold_24 20541608 NA M_CUN M_All_SGV Intro
HiC_scaffold_24 20541727 NA M_BAV M_All_SGV Intro
HiC_scaffold_24 20541727 NA M_CUN M_All_SGV Intro
HiC_scaffold_24 20542351 NA M_BAV M_All_SGV Intro
HiC_scaffold_24 20542351 NA M_CUN M_All_SGV Intro
HiC_scaffold_24 20542356 NA M_BAV M_All_SGV Intro
HiC_scaffold_24 20542356 NA M_CUN M_All_SGV Intro
HiC_scaffold_24 20542370 NA M_BAV M_All_SGV Intro
HiC_scaffold_24 20542370 NA M_CUN M_All_SGV Intro
HiC_scaffold_24 20542427 NA M_BAV M_All_SGV Intro
HiC_scaffold_24 20542427 NA M_CUN M_All_SGV Intro
HiC_scaffold_24 20542685 NA M_BAV M_All_SGV Intro
HiC_scaffold_24 20542685 NA M_CUN M_All_SGV Intro
HiC_scaffold_24 20542776 NA M_BAV M_All_SGV Intro
HiC_scaffold_24 20542776 NA M_CUN M_All_SGV Intro
HiC_scaffold_24 20542782 NA M_BAV M_All_SGV Intro
HiC_scaffold_24 20542782 NA M_CUN M_All_SGV Intro
HiC_scaffold_24 20542825 NA M_BAV M_All_SGV Intro
HiC_scaffold_24 20542825 NA M_CUN M_All_SGV Intro
HiC_scaffold_24 20544211 NA M_BAV M_All_SGV Intro
HiC_scaffold_24 20544211 NA M_CUN M_All_SGV Intro
HiC_scaffold_24 20544268 NA M_BAV M_All_SGV Intro
HiC_scaffold_24 20544268 NA M_CUN M_All_SGV Intro
HiC_scaffold_24 20544304 NA M_BAV M_All_SGV Intro
HiC_scaffold_24 20544304 NA M_CUN M_All_SGV Intro
HiC_scaffold_24 20544637 NA M_BAV M_All_SGV Intro
HiC_scaffold_24 20544637 NA M_CUN M_All_SGV Intro
HiC_scaffold_24 20544639 NA M_BAV M_All_SGV Intro
HiC_scaffold_24 20544639 NA M_CUN M_All_SGV Intro
HiC_scaffold_24 20545621 NA M_BAV M_All_SGV Intro
HiC_scaffold_24 20545621 NA M_CUN M_All_SGV Intro
HiC_scaffold_24 20545673 NA M_BAV M_All_SGV Intro
HiC_scaffold_24 20545673 NA M_CUN M_All_SGV Intro
HiC_scaffold_24 20545825 NA M_BAV M_All_SGV Intro
HiC_scaffold_24 20545825 NA M_CUN M_All_SGV Intro
HiC_scaffold_24 20545896 NA M_BAV M_All_SGV Intro
HiC_scaffold_24 20545896 NA M_CUN M_All_SGV Intro
HiC_scaffold_24 20545897 NA M_BAV M_All_SGV Intro
HiC_scaffold_24 20545897 NA M_CUN M_All_SGV Intro
HiC_scaffold_24 20545908 NA M_BAV M_All_SGV Intro
HiC_scaffold_24 20545908 NA M_CUN M_All_SGV Intro
HiC_scaffold_24 20545914 NA M_BAV M_All_SGV Intro
HiC_scaffold_24 20545914 NA M_CUN M_All_SGV Intro
HiC_scaffold_24 20545917 NA M_BAV M_All_SGV Intro
HiC_scaffold_24 20545917 NA M_CUN M_All_SGV Intro
HiC_scaffold_24 20546022 NA M_BAV M_All_SGV Intro
HiC_scaffold_24 20546022 NA M_CUN M_All_SGV Intro
HiC_scaffold_24 20546076 NA M_BAV M_All_SGV Intro
HiC_scaffold_24 20546076 NA M_CUN M_All_SGV Intro
HiC_scaffold_24 20546355 NA M_BAV M_All_SGV Intro
HiC_scaffold_24 20546355 NA M_CUN M_All_SGV Intro
HiC_scaffold_24 20546560 NA M_BAV M_All_SGV Intro
HiC_scaffold_24 20546560 NA M_CUN M_All_SGV Intro
HiC_scaffold_24 20546763 NA M_BAV M_All_SGV Intro
HiC_scaffold_24 20546763 NA M_CUN M_All_SGV Intro
HiC_scaffold_24 20546969 NA M_BAV M_All_SGV Intro
HiC_scaffold_24 20546969 NA M_CUN M_All_SGV Intro
HiC_scaffold_24 20546992 NA M_BAV M_All_SGV Intro
HiC_scaffold_24 20546992 NA M_CUN M_All_SGV Intro
HiC_scaffold_24 20547143 NA M_BAV M_All_SGV Intro
HiC_scaffold_24 20547143 NA M_CUN M_All_SGV Intro
HiC_scaffold_24 20547156 NA M_BAV M_All_SGV Intro
HiC_scaffold_24 20547156 NA M_CUN M_All_SGV Intro
HiC_scaffold_24 20547286 NA M_BAV M_All_SGV Intro
HiC_scaffold_24 20547286 NA M_CUN M_All_SGV Intro
HiC_scaffold_24 20547869 NA M_BAV M_All_SGV Intro
HiC_scaffold_24 20547869 NA M_CUN M_All_SGV Intro
HiC_scaffold_24 20548377 NA M_BAV M_All_SGV Intro
HiC_scaffold_24 20548377 NA M_CUN M_All_SGV Intro
HiC_scaffold_24 20548380 NA M_BAV M_All_SGV Intro
HiC_scaffold_24 20548380 NA M_CUN M_All_SGV Intro
HiC_scaffold_24 20548645 NA M_BAV M_All_SGV Intro
HiC_scaffold_24 20548645 NA M_CUN M_All_SGV Intro
HiC_scaffold_24 20548700 NA M_BAV M_All_SGV Intro
HiC_scaffold_24 20548700 NA M_CUN M_All_SGV Intro
HiC_scaffold_24 20548712 NA M_BAV M_All_SGV Intro
HiC_scaffold_24 20548712 NA M_CUN M_All_SGV Intro
HiC_scaffold_24 20549118 NA M_BAV M_All_SGV Intro
HiC_scaffold_24 20549118 NA M_CUN M_All_SGV Intro
HiC_scaffold_24 20549276 NA M_BAV M_All_SGV Intro
HiC_scaffold_24 20549276 NA M_CUN M_All_SGV Intro
HiC_scaffold_24 20549355 NA M_BAV M_All_SGV Intro
HiC_scaffold_24 20549355 NA M_CUN M_All_SGV Intro
HiC_scaffold_24 20549362 NA M_BAV M_All_SGV Intro
HiC_scaffold_24 20549362 NA M_CUN M_All_SGV Intro
HiC_scaffold_24 20549388 NA M_BAV M_All_SGV Intro
HiC_scaffold_24 20549388 NA M_CUN M_All_SGV Intro
HiC_scaffold_24 20549436 NA M_BAV M_All_SGV Intro
HiC_scaffold_24 20549436 NA M_CUN M_All_SGV Intro
HiC_scaffold_24 20549463 NA M_BAV M_All_SGV Intro
HiC_scaffold_24 20549463 NA M_CUN M_All_SGV Intro
HiC_scaffold_24 20549481 NA M_BAV M_All_SGV Intro
HiC_scaffold_24 20549481 NA M_CUN M_All_SGV Intro
HiC_scaffold_24 20549492 NA M_BAV M_All_SGV Intro
HiC_scaffold_24 20549492 NA M_CUN M_All_SGV Intro
HiC_scaffold_24 20549499 NA M_BAV M_All_SGV Intro
HiC_scaffold_24 20549499 NA M_CUN M_All_SGV Intro
HiC_scaffold_24 20549538 NA M_BAV M_All_SGV Intro
HiC_scaffold_24 20549538 NA M_CUN M_All_SGV Intro
HiC_scaffold_24 20549564 NA M_BAV M_All_SGV Intro
HiC_scaffold_24 20549564 NA M_CUN M_All_SGV Intro
HiC_scaffold_24 20549575 NA M_BAV M_All_SGV Intro
HiC_scaffold_24 20549575 NA M_CUN M_All_SGV Intro
HiC_scaffold_24 20549593 NA M_BAV M_All_SGV Intro
HiC_scaffold_24 20549593 NA M_CUN M_All_SGV Intro
HiC_scaffold_24 20549623 NA M_BAV M_All_SGV Intro
HiC_scaffold_24 20549623 NA M_CUN M_All_SGV Intro
HiC_scaffold_24 20549677 NA M_BAV M_All_SGV Intro
HiC_scaffold_24 20549677 NA M_CUN M_All_SGV Intro
HiC_scaffold_24 20550084 NA M_BAV M_All_SGV Intro
HiC_scaffold_24 20550084 NA M_CUN M_All_SGV Intro
HiC_scaffold_24 20550587 NA M_BAV M_All_SGV Intro
HiC_scaffold_24 20550587 NA M_CUN M_All_SGV Intro
HiC_scaffold_24 20550685 NA M_BAV M_All_SGV Intro
HiC_scaffold_24 20550685 NA M_CUN M_All_SGV Intro
HiC_scaffold_24 20551797 NA M_BAV M_All_SGV Intro
HiC_scaffold_24 20551797 NA M_CUN M_All_SGV Intro
HiC_scaffold_24 20551800 NA M_BAV M_All_SGV Intro
HiC_scaffold_24 20551800 NA M_CUN M_All_SGV Intro
HiC_scaffold_24 20551948 NA M_BAV M_All_SGV Intro
HiC_scaffold_24 20551948 NA M_CUN M_All_SGV Intro
HiC_scaffold_26 259196 ext1b SGV M_All_SGV SGV
HiC_scaffold_26 262461 ext1 SGV M_All_SGV SGV
HiC_scaffold_26 264787 ext1 SGV M_All_SGV SGV
HiC_scaffold_26 264797 ext1 SGV M_All_SGV SGV
HiC_scaffold_26 264807 ext1 SGV M_All_SGV SGV
HiC_scaffold_26 264812 ext1 SGV M_All_SGV SGV
HiC_scaffold_26 267612 ext1 SGV M_All_SGV SGV
HiC_scaffold_26 267618 ext1 SGV M_All_SGV SGV
HiC_scaffold_26 268360 ext1 SGV M_All_SGV SGV
HiC_scaffold_26 455275 NA SGV M_All_SGV SGV
HiC_scaffold_26 455630 NA SGV M_All_SGV SGV
HiC_scaffold_26 455728 NA SGV M_All_SGV SGV
HiC_scaffold_26 456349 NA SGV M_All_SGV SGV
HiC_scaffold_26 456353 NA SGV M_All_SGV SGV
HiC_scaffold_26 456461 NA SGV M_All_SGV SGV
HiC_scaffold_26 456464 NA SGV M_All_SGV SGV
HiC_scaffold_26 456481 NA SGV M_All_SGV SGV
HiC_scaffold_26 456495 NA SGV M_All_SGV SGV
HiC_scaffold_26 456784 NA SGV M_All_SGV SGV
HiC_scaffold_26 457015 NA SGV M_All_SGV SGV
HiC_scaffold_26 457098 NA SGV M_All_SGV SGV
HiC_scaffold_26 457962 NA SGV M_All_SGV SGV
HiC_scaffold_26 458130 NA SGV M_All_SGV SGV
HiC_scaffold_26 458132 NA SGV M_All_SGV SGV
HiC_scaffold_26 458198 NA SGV M_All_SGV SGV
HiC_scaffold_26 458210 NA SGV M_All_SGV SGV
HiC_scaffold_26 458225 NA SGV M_All_SGV SGV
HiC_scaffold_26 458418 NA SGV M_All_SGV SGV
HiC_scaffold_26 459101 NA SGV M_All_SGV SGV
HiC_scaffold_26 459494 NA SGV M_All_SGV SGV
HiC_scaffold_26 460303 NA SGV M_All_SGV SGV
HiC_scaffold_26 460327 NA SGV M_All_SGV SGV
HiC_scaffold_26 460335 NA SGV M_All_SGV SGV
HiC_scaffold_26 460992 NA SGV M_All_SGV SGV
HiC_scaffold_26 461080 NA SGV M_All_SGV SGV
HiC_scaffold_26 461284 NA SGV M_All_SGV SGV
HiC_scaffold_26 461940 NA SGV M_All_SGV SGV
HiC_scaffold_26 461961 NA SGV M_All_SGV SGV
HiC_scaffold_26 461999 NA SGV M_All_SGV SGV
HiC_scaffold_26 462171 NA SGV M_All_SGV SGV
HiC_scaffold_26 462473 NA SGV M_All_SGV SGV
HiC_scaffold_26 465509 NA SGV M_All_SGV SGV
HiC_scaffold_26 465982 NA SGV M_All_SGV SGV
HiC_scaffold_26 466407 NA SGV M_All_SGV SGV
HiC_scaffold_26 466529 NA SGV M_All_SGV SGV
HiC_scaffold_26 466539 NA SGV M_All_SGV SGV
HiC_scaffold_26 466550 NA SGV M_All_SGV SGV
HiC_scaffold_26 466678 NA SGV M_All_SGV SGV
HiC_scaffold_26 466702 NA SGV M_All_SGV SGV
HiC_scaffold_26 467596 NA SGV M_All_SGV SGV
HiC_scaffold_26 467661 NA SGV M_All_SGV SGV
HiC_scaffold_26 467664 NA SGV M_All_SGV SGV
HiC_scaffold_26 467668 NA SGV M_All_SGV SGV
HiC_scaffold_27 18943784 NA SGV M_All_SGV SGV
HiC_scaffold_27 18943850 NA SGV M_All_SGV SGV
HiC_scaffold_27 18943875 NA SGV M_All_SGV SGV
HiC_scaffold_27 18946301 NA SGV M_All_SGV SGV
HiC_scaffold_27 18948503 NA SGV M_All_SGV SGV
HiC_scaffold_27 18948519 NA SGV M_All_SGV SGV
HiC_scaffold_27 18948733 NA SGV M_All_SGV SGV
HiC_scaffold_27 18948752 NA SGV M_All_SGV SGV
HiC_scaffold_27 18949499 NA SGV M_All_SGV SGV
HiC_scaffold_27 18949988 NA SGV M_All_SGV SGV
HiC_scaffold_27 18950106 NA SGV M_All_SGV SGV
HiC_scaffold_27 18950115 NA SGV M_All_SGV SGV
HiC_scaffold_27 18950174 NA SGV M_All_SGV SGV
HiC_scaffold_27 18950178 NA SGV M_All_SGV SGV
HiC_scaffold_27 18950200 NA SGV M_All_SGV SGV
HiC_scaffold_27 18950201 NA SGV M_All_SGV SGV
HiC_scaffold_27 18951781 NA SGV M_All_SGV SGV
HiC_scaffold_27 18951814 NA SGV M_All_SGV SGV
HiC_scaffold_27 18951815 NA SGV M_All_SGV SGV
HiC_scaffold_27 18951888 NA SGV M_All_SGV SGV
HiC_scaffold_27 18951943 NA SGV M_All_SGV SGV
HiC_scaffold_27 18952563 NA SGV M_All_SGV SGV
HiC_scaffold_27 18952665 NA SGV M_All_SGV SGV
HiC_scaffold_27 18952848 NA SGV M_All_SGV SGV
HiC_scaffold_27 18952865 NA SGV M_All_SGV SGV
HiC_scaffold_27 18954485 NA SGV M_All_SGV SGV
HiC_scaffold_27 18954502 NA SGV M_All_SGV SGV
HiC_scaffold_27 18954714 NA SGV M_All_SGV SGV
HiC_scaffold_27 18954718 NA SGV M_All_SGV SGV
HiC_scaffold_27 18954813 NA SGV M_All_SGV SGV
HiC_scaffold_27 18954851 NA SGV M_All_SGV SGV
HiC_scaffold_27 18954863 NA SGV M_All_SGV SGV
HiC_scaffold_27 18954962 NA SGV M_All_SGV SGV
HiC_scaffold_27 18955036 NA SGV M_All_SGV SGV
HiC_scaffold_27 18955042 NA SGV M_All_SGV SGV
HiC_scaffold_27 18955047 NA SGV M_All_SGV SGV
HiC_scaffold_27 18955052 NA SGV M_All_SGV SGV
HiC_scaffold_27 18955142 NA SGV M_All_SGV SGV
HiC_scaffold_27 18956126 NA SGV M_All_SGV SGV
HiC_scaffold_27 18958159 NA SGV M_All_SGV SGV
HiC_scaffold_27 18958970 NA SGV M_All_SGV SGV
HiC_scaffold_27 18959031 NA SGV M_All_SGV SGV
HiC_scaffold_27 18959631 NA SGV M_All_SGV SGV
HiC_scaffold_27 18959649 NA SGV M_All_SGV SGV
HiC_scaffold_27 18959911 NA SGV M_All_SGV SGV
HiC_scaffold_27 22144459 sox9 SGV M_All_SGV SGV
HiC_scaffold_27 22144531 sox9 SGV M_All_SGV SGV
HiC_scaffold_27 24452222 NA SGV M_All_SGV SGV
HiC_scaffold_27 24452892 NA SGV M_All_SGV SGV
HiC_scaffold_27 24454017 NA SGV M_All_SGV SGV
HiC_scaffold_27 24454053 NA SGV M_All_SGV SGV
HiC_scaffold_27 24454067 NA SGV M_All_SGV SGV
HiC_scaffold_27 24456612 NA SGV M_All_SGV SGV
HiC_scaffold_27 24457290 NA SGV M_All_SGV SGV
HiC_scaffold_33 5169449 NA SGV M_All_SGV SGV
HiC_scaffold_33 5172294 NA SGV M_All_SGV SGV
HiC_scaffold_33 5176070 NA SGV M_All_SGV SGV
HiC_scaffold_33 5176309 NA SGV M_All_SGV SGV
HiC_scaffold_33 12634285 bri3bp M_CUN M_All_SGV Intro
HiC_scaffold_33 12637862 bri3bp M_CUN M_All_SGV Intro
HiC_scaffold_33 12638099 bri3bp M_CUN M_All_SGV Intro
HiC_scaffold_33 12638109 bri3bp M_CUN M_All_SGV Intro
HiC_scaffold_33 12638640 bri3bp M_CUN M_All_SGV Intro
HiC_scaffold_33 12638646 bri3bp M_CUN M_All_SGV Intro
HiC_scaffold_33 12638654 bri3bp M_CUN M_All_SGV Intro
HiC_scaffold_33 12638874 bri3bp M_CUN M_All_SGV Intro
HiC_scaffold_33 12638910 bri3bp M_CUN M_All_SGV Intro
HiC_scaffold_33 12638927 bri3bp M_CUN M_All_SGV Intro
HiC_scaffold_33 12639010 bri3bp M_CUN M_All_SGV Intro
HiC_scaffold_33 12641424 bri3bp M_CUN M_All_SGV Intro
HiC_scaffold_33 12641481 bri3bp M_CUN M_All_SGV Intro
HiC_scaffold_33 12641746 bri3bp M_CUN M_All_SGV Intro
HiC_scaffold_33 12644789 bri3bp M_CUN M_All_SGV Intro
HiC_scaffold_33 12644904 bri3bp M_CUN M_All_SGV Intro
HiC_scaffold_33 12644944 bri3bp M_CUN M_All_SGV Intro
HiC_scaffold_33 12645034 bri3bp M_CUN M_All_SGV Intro
HiC_scaffold_33 12645055 bri3bp M_CUN M_All_SGV Intro
HiC_scaffold_33 12645107 bri3bp M_CUN M_All_SGV Intro
HiC_scaffold_33 12645122 bri3bp M_CUN M_All_SGV Intro
HiC_scaffold_33 12645132 bri3bp M_CUN M_All_SGV Intro
HiC_scaffold_33 12645154 bri3bp M_CUN M_All_SGV Intro
HiC_scaffold_33 12645423 bri3bp M_CUN M_All_SGV Intro
HiC_scaffold_33 12645669 bri3bp M_CUN M_All_SGV Intro
HiC_scaffold_33 12646217 bri3bp M_CUN M_All_SGV Intro
HiC_scaffold_33 12651722 wdr31 M_CUN M_All_SGV Intro
HiC_scaffold_33 12654559 wdr31 M_CUN M_All_SGV Intro
HiC_scaffold_33 12658826 wdr31 SGV M_All_SGV SGV
HiC_scaffold_33 12663470 wdr31 SGV M_All_SGV SGV
HiC_scaffold_33 12663497 wdr31 SGV M_All_SGV SGV
HiC_scaffold_33 12663527 wdr31 SGV M_All_SGV SGV
HiC_scaffold_33 12663747 wdr31 SGV M_All_SGV SGV
HiC_scaffold_33 12664211 wdr31 SGV M_All_SGV SGV
HiC_scaffold_33 12664424 wdr31 SGV M_All_SGV SGV
HiC_scaffold_33 12665661 wdr31 SGV M_All_SGV SGV
HiC_scaffold_33 12665807 wdr31 SGV M_All_SGV SGV
HiC_scaffold_33 12665844 wdr31 SGV M_All_SGV SGV
HiC_scaffold_33 12666200 wdr31 SGV M_All_SGV SGV
HiC_scaffold_33 12666381 wdr31 SGV M_All_SGV SGV
HiC_scaffold_33 12666394 wdr31 SGV M_All_SGV SGV
HiC_scaffold_33 12669213 wdr31 SGV M_All_SGV SGV
HiC_scaffold_33 12670109 wdr31 SGV M_All_SGV SGV
HiC_scaffold_33 12670176 wdr31 SGV M_All_SGV SGV
HiC_scaffold_33 12672273 wdr31 SGV M_All_SGV SGV
HiC_scaffold_33 12672868 wdr31 SGV M_All_SGV SGV
HiC_scaffold_33 12673184 NA SGV M_All_SGV SGV
HiC_scaffold_33 12880008 gnaq SGV M_All_SGV SGV
HiC_scaffold_33 12881060 gnaq SGV M_All_SGV SGV
HiC_scaffold_33 12883988 gnaq SGV M_All_SGV SGV
HiC_scaffold_33 12883991 gnaq SGV M_All_SGV SGV
HiC_scaffold_33 12883992 gnaq SGV M_All_SGV SGV
HiC_scaffold_33 12887832 gnaq SGV M_All_SGV SGV
HiC_scaffold_33 12892230 gnaq SGV M_All_SGV SGV
HiC_scaffold_33 12893002 gnaq SGV M_All_SGV SGV
HiC_scaffold_33 12893080 gnaq SGV M_All_SGV SGV
HiC_scaffold_34 25414453 cadps SGV M_All_SGV SGV
HiC_scaffold_34 25417185 cadps SGV M_All_SGV SGV
HiC_scaffold_34 27812259 znf362 SGV M_All_SGV SGV
HiC_scaffold_37 5664898 trps1 SGV M_All_SGV SGV
HiC_scaffold_37 5664935 trps1 SGV M_All_SGV SGV
HiC_scaffold_37 8265887 mylipa SGV M_All_SGV SGV
HiC_scaffold_37 12745780 dlx6a SGV M_All_SGV SGV
HiC_scaffold_37 13538599 NA SGV M_All_SGV SGV
HiC_scaffold_37 14847985 NA M_CUN M_GEO_CUN Intro
HiC_scaffold_37 14848004 NA M_CUN M_GEO_CUN Intro
HiC_scaffold_37 14850192 NA M_CUN M_All_SGV Intro
HiC_scaffold_37 14850264 NA M_CUN M_All_SGV Intro
HiC_scaffold_37 14851283 NA M_CUN M_All_SGV Intro
HiC_scaffold_37 14852010 NA M_CUN M_All_SGV Intro
HiC_scaffold_37 14852018 NA M_CUN M_All_SGV Intro
HiC_scaffold_37 14852928 NA M_CUN M_All_SGV Intro
HiC_scaffold_37 14853023 NA M_CUN M_All_SGV Intro
HiC_scaffold_37 14853139 NA M_CUN M_All_SGV Intro
HiC_scaffold_37 14855318 NA M_CUN M_All_SGV Intro
HiC_scaffold_37 14855587 NA M_CUN M_All_SGV Intro
HiC_scaffold_37 14855761 NA M_CUN M_All_SGV Intro
HiC_scaffold_37 14855784 NA M_CUN M_All_SGV Intro
HiC_scaffold_37 14855787 NA M_CUN M_All_SGV Intro
HiC_scaffold_37 14855806 NA M_CUN M_All_SGV Intro
HiC_scaffold_37 14855808 NA M_CUN M_All_SGV Intro
HiC_scaffold_37 14856147 NA M_CUN M_All_SGV Intro
HiC_scaffold_37 14856148 NA M_CUN M_All_SGV Intro
HiC_scaffold_37 14856158 NA M_CUN M_All_SGV Intro
HiC_scaffold_37 14856177 NA M_CUN M_All_SGV Intro
HiC_scaffold_37 14858876 NA M_CUN M_All_SGV Intro
HiC_scaffold_37 14858891 NA M_CUN M_All_SGV Intro
HiC_scaffold_37 14861190 NA M_CUN M_All_SGV Intro
HiC_scaffold_37 14861337 NA M_CUN M_All_SGV Intro
HiC_scaffold_37 14863120 NA M_CUN M_All_SGV Intro
HiC_scaffold_37 14863501 NA M_CUN M_All_SGV Intro
HiC_scaffold_37 14864989 NA M_CUN M_All_SGV Intro
HiC_scaffold_37 14866067 NA M_CUN M_All_SGV Intro
HiC_scaffold_37 14875916 NA M_CUN M_All_SGV Intro
HiC_scaffold_37 14876633 NA M_CUN M_All_SGV Intro
HiC_scaffold_37 14876778 NA M_CUN M_All_SGV Intro
HiC_scaffold_37 14877073 NA M_CUN M_All_SGV Intro
HiC_scaffold_37 14877443 NA M_CUN M_All_SGV Intro
HiC_scaffold_37 14878548 NA M_CUN M_All_SGV Intro
HiC_scaffold_37 14880554 NA M_CUN M_All_SGV Intro
HiC_scaffold_37 14880602 NA M_CUN M_All_SGV Intro
HiC_scaffold_37 14881306 NA M_CUN M_All_SGV Intro
HiC_scaffold_37 14881316 NA M_CUN M_All_SGV Intro
HiC_scaffold_37 14881950 NA M_CUN M_All_SGV Intro
HiC_scaffold_37 14882272 NA M_CUN M_All_SGV Intro
HiC_scaffold_37 14882950 NA M_CUN M_All_SGV Intro
HiC_scaffold_37 15304310 NA M_CUN M_All_SGV Intro
HiC_scaffold_37 15304310 NA M_NCC M_All_SGV Intro
HiC_scaffold_37 15371256 NA M_NCC M_All_SGV Intro
HiC_scaffold_37 15396702 NA M_NCC M_All_SGV Intro
HiC_scaffold_37 15396705 NA M_NCC M_All_SGV Intro
HiC_scaffold_43 13678505 slc29a3 SGV M_GEO_CUN SGV
HiC_scaffold_43 13678506 slc29a3 SGV M_All_SGV SGV
HiC_scaffold_43 14785010 NA SGV M_All_SGV SGV
HiC_scaffold_43 27362168 NA M_BAV M_All_SGV Intro
HiC_scaffold_43 27362168 NA M_CUN M_All_SGV Intro
HiC_scaffold_43 27362404 NA M_BAV M_All_SGV Intro
HiC_scaffold_43 27362404 NA M_CUN M_All_SGV Intro
HiC_scaffold_43 27365739 NA M_BAV M_All_SGV Intro
HiC_scaffold_43 27365739 NA M_CUN M_All_SGV Intro
HiC_scaffold_43 27377517 NA M_BAV M_All_SGV Intro
HiC_scaffold_43 27377517 NA M_CUN M_All_SGV Intro
HiC_scaffold_43 27377534 NA M_BAV M_All_SGV Intro
HiC_scaffold_43 27377534 NA M_CUN M_All_SGV Intro
HiC_scaffold_43 27380428 NA M_BAV M_All_SGV Intro
HiC_scaffold_43 27380428 NA M_CUN M_All_SGV Intro
HiC_scaffold_43 27381467 NA M_BAV M_All_SGV Intro
HiC_scaffold_43 27381467 NA M_CUN M_All_SGV Intro
HiC_scaffold_43 27382640 NA M_BAV M_All_SGV Intro
HiC_scaffold_43 27382640 NA M_CUN M_All_SGV Intro
HiC_scaffold_43 27383119 NA M_BAV M_All_SGV Intro
HiC_scaffold_43 27383119 NA M_CUN M_All_SGV Intro
HiC_scaffold_43 27383197 NA M_BAV M_All_SGV Intro
HiC_scaffold_43 27383197 NA M_CUN M_All_SGV Intro
HiC_scaffold_43 27383200 NA M_BAV M_All_SGV Intro
HiC_scaffold_43 27383200 NA M_CUN M_All_SGV Intro
HiC_scaffold_43 27383214 NA M_BAV M_All_SGV Intro
HiC_scaffold_43 27383214 NA M_CUN M_All_SGV Intro
HiC_scaffold_43 27383273 NA M_BAV M_All_SGV Intro
HiC_scaffold_43 27383273 NA M_CUN M_All_SGV Intro
HiC_scaffold_43 27383517 NA M_BAV M_All_SGV Intro
HiC_scaffold_43 27383517 NA M_CUN M_All_SGV Intro
HiC_scaffold_43 27383586 NA M_BAV M_All_SGV Intro
HiC_scaffold_43 27383586 NA M_CUN M_All_SGV Intro
HiC_scaffold_43 27383598 NA M_BAV M_All_SGV Intro
HiC_scaffold_43 27383598 NA M_CUN M_All_SGV Intro
HiC_scaffold_43 27383603 NA M_BAV M_All_SGV Intro
HiC_scaffold_43 27383603 NA M_CUN M_All_SGV Intro
HiC_scaffold_43 27383798 NA M_BAV M_All_SGV Intro
HiC_scaffold_43 27383798 NA M_CUN M_All_SGV Intro
HiC_scaffold_43 27384501 NA M_BAV M_All_SGV Intro
HiC_scaffold_43 27384501 NA M_CUN M_All_SGV Intro
HiC_scaffold_43 27384786 NA M_BAV M_All_SGV Intro
HiC_scaffold_43 27384786 NA M_CUN M_All_SGV Intro
HiC_scaffold_43 27385265 NA M_BAV M_All_SGV Intro
HiC_scaffold_43 27385265 NA M_CUN M_All_SGV Intro
HiC_scaffold_43 27388481 NA M_BAV M_All_SGV Intro
HiC_scaffold_43 27388481 NA M_CUN M_All_SGV Intro
HiC_scaffold_43 27388750 NA M_BAV M_All_SGV Intro
HiC_scaffold_43 27388750 NA M_CUN M_All_SGV Intro
HiC_scaffold_43 27389744 NA M_BAV M_All_SGV Intro
HiC_scaffold_43 27389744 NA M_CUN M_All_SGV Intro
HiC_scaffold_43 27390082 NA M_BAV M_All_SGV Intro
HiC_scaffold_43 27390082 NA M_CUN M_All_SGV Intro
HiC_scaffold_43 27390883 NA M_BAV M_All_SGV Intro
HiC_scaffold_43 27390883 NA M_CUN M_All_SGV Intro
HiC_scaffold_43 27391408 NA M_BAV M_All_SGV Intro
HiC_scaffold_43 27391408 NA M_CUN M_All_SGV Intro
HiC_scaffold_43 27391500 NA M_BAV M_All_SGV Intro
HiC_scaffold_43 27391500 NA M_CUN M_All_SGV Intro
HiC_scaffold_43 27391650 NA M_BAV M_All_SGV Intro
HiC_scaffold_43 27391650 NA M_CUN M_All_SGV Intro
HiC_scaffold_43 27391974 NA M_BAV M_All_SGV Intro
HiC_scaffold_43 27391974 NA M_CUN M_All_SGV Intro
HiC_scaffold_43 27391994 NA M_BAV M_All_SGV Intro
HiC_scaffold_43 27391994 NA M_CUN M_All_SGV Intro
HiC_scaffold_43 27392000 NA M_BAV M_All_SGV Intro
HiC_scaffold_43 27392000 NA M_CUN M_All_SGV Intro
HiC_scaffold_43 27392068 NA M_BAV M_All_SGV Intro
HiC_scaffold_43 27392068 NA M_CUN M_All_SGV Intro
HiC_scaffold_43 27392070 NA M_BAV M_All_SGV Intro
HiC_scaffold_43 27392070 NA M_CUN M_All_SGV Intro
HiC_scaffold_43 27392170 NA M_BAV M_All_SGV Intro
HiC_scaffold_43 27392170 NA M_CUN M_All_SGV Intro
HiC_scaffold_43 27413317 NA M_CUN M_All_SGV Intro
HiC_scaffold_43 27414344 NA M_CUN M_All_SGV Intro
HiC_scaffold_43 27414353 NA M_CUN M_All_SGV Intro
HiC_scaffold_43 27414577 NA M_CUN M_All_SGV Intro
HiC_scaffold_43 27415017 NA M_CUN M_All_SGV Intro
HiC_scaffold_43 27415018 NA M_CUN M_All_SGV Intro
HiC_scaffold_43 27418349 NA M_CUN M_All_SGV Intro
HiC_scaffold_43 27418868 NA M_CUN M_All_SGV Intro
HiC_scaffold_43 27419236 NA M_CUN M_All_SGV Intro
HiC_scaffold_43 27419241 NA M_CUN M_All_SGV Intro
HiC_scaffold_43 27419422 NA M_CUN M_All_SGV Intro
HiC_scaffold_43 27419454 NA M_CUN M_All_SGV Intro
HiC_scaffold_43 27419513 NA M_CUN M_All_SGV Intro
HiC_scaffold_43 27419517 NA M_CUN M_All_SGV Intro
HiC_scaffold_43 27420787 NA M_CUN M_All_SGV Intro
HiC_scaffold_43 27421576 NA M_CUN M_All_SGV Intro
HiC_scaffold_43 27422054 NA M_CUN M_All_SGV Intro
HiC_scaffold_43 27423355 NA M_CUN M_All_SGV Intro
HiC_scaffold_43 27423802 NA M_CUN M_All_SGV Intro
HiC_scaffold_43 27423844 NA M_CUN M_All_SGV Intro
HiC_scaffold_43 27425335 NA M_CUN M_All_SGV Intro
HiC_scaffold_43 27425335 NA M_NCC M_All_SGV Intro
HiC_scaffold_43 27425337 NA M_CUN M_All_SGV Intro
HiC_scaffold_43 27425337 NA M_NCC M_All_SGV Intro
HiC_scaffold_43 27425550 NA M_CUN M_All_SGV Intro
HiC_scaffold_43 27425550 NA M_NCC M_All_SGV Intro
HiC_scaffold_43 27426359 NA M_CUN M_All_SGV Intro
HiC_scaffold_43 27426359 NA M_NCC M_All_SGV Intro
HiC_scaffold_43 27428051 NA M_CUN M_All_SGV Intro
HiC_scaffold_43 27428051 NA M_NCC M_All_SGV Intro
HiC_scaffold_43 27429355 NA M_CUN M_All_SGV Intro
HiC_scaffold_43 27429355 NA M_NCC M_All_SGV Intro
HiC_scaffold_43 27432048 NA M_NCC M_All_SGV Intro
HiC_scaffold_43 27432790 NA M_NCC M_All_SGV Intro
HiC_scaffold_43 27433640 NA M_NCC M_All_SGV Intro
HiC_scaffold_43 27433646 NA M_NCC M_All_SGV Intro
HiC_scaffold_43 27435064 NA M_NCC M_All_SGV Intro
HiC_scaffold_43 27435069 NA M_NCC M_All_SGV Intro
HiC_scaffold_43 27435224 NA M_NCC M_All_SGV Intro
HiC_scaffold_43 27435595 NA M_NCC M_All_SGV Intro
HiC_scaffold_43 27435813 NA M_NCC M_All_SGV Intro
HiC_scaffold_43 27435959 NA M_NCC M_All_SGV Intro
HiC_scaffold_43 27436036 NA M_NCC M_All_SGV Intro
HiC_scaffold_43 27438314 NA M_NCC M_All_SGV Intro
HiC_scaffold_43 27440826 NA M_NCC M_All_SGV Intro
HiC_scaffold_43 27440861 NA M_NCC M_All_SGV Intro
HiC_scaffold_43 27442167 NA M_NCC M_All_SGV Intro
HiC_scaffold_43 27442169 NA M_NCC M_All_SGV Intro
HiC_scaffold_43 27442198 NA M_NCC M_All_SGV Intro
HiC_scaffold_43 27442214 NA M_NCC M_All_SGV Intro
HiC_scaffold_43 27442462 NA M_NCC M_All_SGV Intro
HiC_scaffold_43 27443498 NA M_NCC M_All_SGV Intro
HiC_scaffold_43 27443562 NA M_NCC M_All_SGV Intro
HiC_scaffold_43 27443594 NA M_NCC M_All_SGV Intro
HiC_scaffold_43 27443629 NA M_NCC M_All_SGV Intro
HiC_scaffold_43 27443646 NA M_NCC M_All_SGV Intro
HiC_scaffold_43 27444022 NA M_NCC M_All_SGV Intro
HiC_scaffold_43 27444026 NA M_NCC M_All_SGV Intro
HiC_scaffold_43 27444029 NA M_NCC M_All_SGV Intro
HiC_scaffold_43 27444048 NA M_NCC M_All_SGV Intro
HiC_scaffold_43 27444318 NA M_NCC M_All_SGV Intro
HiC_scaffold_43 27444343 NA M_NCC M_All_SGV Intro
HiC_scaffold_43 27444519 NA M_NCC M_All_SGV Intro
HiC_scaffold_43 27444530 NA M_NCC M_All_SGV Intro
HiC_scaffold_43 27444635 NA M_NCC M_All_SGV Intro
HiC_scaffold_43 27445393 NA M_NCC M_All_SGV Intro
HiC_scaffold_43 27449734 NA M_NCC M_All_SGV Intro
HiC_scaffold_44 28172428 NA SGV M_All_SGV SGV
HiC_scaffold_44 28175457 NA SGV M_All_SGV SGV
HiC_scaffold_44 28175460 NA SGV M_All_SGV SGV
HiC_scaffold_44 28175462 NA SGV M_All_SGV SGV
HiC_scaffold_44 29081787 NA SGV M_GEO_NCC SGV
HiC_scaffold_44 29099317 NA SGV M_All_SGV SGV
HiC_scaffold_44 29099320 NA SGV M_All_SGV SGV
HiC_scaffold_44 29102162 NA SGV M_All_SGV SGV
HiC_scaffold_44 29102318 NA SGV M_All_SGV SGV
HiC_scaffold_44 29102582 NA SGV M_All_SGV SGV
HiC_scaffold_44 29104025 NA SGV M_All_SGV SGV
HiC_scaffold_44 29104121 NA SGV M_All_SGV SGV
HiC_scaffold_44 29107530 NA SGV M_GEO_NCC SGV
HiC_scaffold_44 29111961 NA SGV M_All_SGV SGV
HiC_scaffold_44 29111983 NA SGV M_All_SGV SGV
HiC_scaffold_44 29113377 NA SGV M_All_SGV SGV
HiC_scaffold_44 29116589 NA SGV M_All_SGV SGV
HiC_scaffold_46 13191981 NA SGV M_All_SGV SGV
HiC_scaffold_46 13191982 NA SGV M_All_SGV SGV
HiC_scaffold_46 13200234 NA SGV M_All_SGV SGV
HiC_scaffold_47 16145704 ttc33 M_CUN M_All_SGV Intro
HiC_scaffold_47 16145971 ttc33 M_CUN M_All_SGV Intro
HiC_scaffold_47 16146174 ttc33 M_CUN M_All_SGV Intro
HiC_scaffold_47 16146578 ttc33 M_CUN M_All_SGV Intro
HiC_scaffold_47 16146612 ttc33 M_CUN M_All_SGV Intro
HiC_scaffold_47 16147613 ttc33 M_CUN M_All_SGV Intro
HiC_scaffold_47 16148122 ttc33 M_CUN M_All_SGV Intro
HiC_scaffold_52 4982714 NA M_BAV M_All_SGV Intro
HiC_scaffold_52 6736386 st6gal2 SGV M_All_SGV SGV
HiC_scaffold_52 6736387 st6gal2 SGV M_All_SGV SGV
HiC_scaffold_52 16737155 NA SGV M_All_SGV SGV
HiC_scaffold_52 16737195 NA SGV M_All_SGV SGV
HiC_scaffold_52 16737689 NA SGV M_All_SGV SGV
HiC_scaffold_52 16737799 NA SGV M_All_SGV SGV
HiC_scaffold_52 16737807 NA SGV M_All_SGV SGV
HiC_scaffold_52 16737812 NA SGV M_All_SGV SGV
HiC_scaffold_52 16737828 NA SGV M_All_SGV SGV
HiC_scaffold_52 16743887 NA SGV M_All_SGV SGV
HiC_scaffold_52 16744807 NA SGV M_All_SGV SGV
HiC_scaffold_52 16745235 NA SGV M_All_SGV SGV
HiC_scaffold_52 16747956 NA SGV M_All_SGV SGV
HiC_scaffold_52 16748144 NA SGV M_All_SGV SGV
HiC_scaffold_52 19358574 fn1 SGV M_All_SGV SGV
HiC_scaffold_52 21808410 NA SGV M_All_SGV SGV
HiC_scaffold_52 21817189 NA SGV M_All_SGV SGV
HiC_scaffold_52 21818584 NA SGV M_All_SGV SGV
HiC_scaffold_52 21819405 NA SGV M_All_SGV SGV
HiC_scaffold_52 21820324 NA SGV M_All_SGV SGV
HiC_scaffold_52 21820325 NA SGV M_All_SGV SGV
HiC_scaffold_52 21820661 NA SGV M_GEO_BAV SGV
HiC_scaffold_52 21823163 NA SGV M_All_SGV SGV
HiC_scaffold_52 23971541 vgll3 SGV M_All_SGV SGV
HiC_scaffold_52 30222841 NA SGV M_All_SGV SGV
HiC_scaffold_53 10381626 NA M_BAV M_All_SGV Intro
HiC_scaffold_53 10381626 NA M_CUN M_All_SGV Intro
HiC_scaffold_53 10382927 NA M_BAV M_All_SGV Intro
HiC_scaffold_53 10382927 NA M_CUN M_All_SGV Intro
HiC_scaffold_53 10383066 NA M_BAV M_All_SGV Intro
HiC_scaffold_53 10383066 NA M_CUN M_All_SGV Intro
HiC_scaffold_53 10383067 NA M_BAV M_All_SGV Intro
HiC_scaffold_53 10383067 NA M_CUN M_All_SGV Intro
HiC_scaffold_53 10383079 NA M_BAV M_All_SGV Intro
HiC_scaffold_53 10383079 NA M_CUN M_All_SGV Intro
HiC_scaffold_53 10383340 NA M_BAV M_All_SGV Intro
HiC_scaffold_53 10383340 NA M_CUN M_All_SGV Intro
HiC_scaffold_53 10384361 NA M_BAV M_All_SGV Intro
HiC_scaffold_53 10384361 NA M_CUN M_All_SGV Intro
HiC_scaffold_53 10384616 NA M_BAV M_All_SGV Intro
HiC_scaffold_53 10384616 NA M_CUN M_All_SGV Intro
HiC_scaffold_53 10384619 NA M_BAV M_All_SGV Intro
HiC_scaffold_53 10384619 NA M_CUN M_All_SGV Intro
HiC_scaffold_53 10384622 NA M_BAV M_All_SGV Intro
HiC_scaffold_53 10384622 NA M_CUN M_All_SGV Intro
HiC_scaffold_53 10384623 NA M_BAV M_All_SGV Intro
HiC_scaffold_53 10384623 NA M_CUN M_All_SGV Intro
HiC_scaffold_53 10384651 NA M_BAV M_All_SGV Intro
HiC_scaffold_53 10384651 NA M_CUN M_All_SGV Intro
HiC_scaffold_53 10384652 NA M_BAV M_All_SGV Intro
HiC_scaffold_53 10384652 NA M_CUN M_All_SGV Intro
HiC_scaffold_53 10384676 NA M_BAV M_All_SGV Intro
HiC_scaffold_53 10384676 NA M_CUN M_All_SGV Intro
HiC_scaffold_53 10385405 NA M_BAV M_All_SGV Intro
HiC_scaffold_53 10385405 NA M_CUN M_All_SGV Intro
HiC_scaffold_53 10385437 NA M_BAV M_All_SGV Intro
HiC_scaffold_53 10385437 NA M_CUN M_All_SGV Intro
HiC_scaffold_53 10385439 NA M_BAV M_All_SGV Intro
HiC_scaffold_53 10385439 NA M_CUN M_All_SGV Intro
HiC_scaffold_53 10385613 NA M_BAV M_All_SGV Intro
HiC_scaffold_53 10385613 NA M_CUN M_All_SGV Intro
HiC_scaffold_53 10385618 NA M_BAV M_All_SGV Intro
HiC_scaffold_53 10385618 NA M_CUN M_All_SGV Intro
HiC_scaffold_53 10385632 NA M_BAV M_All_SGV Intro
HiC_scaffold_53 10385632 NA M_CUN M_All_SGV Intro
HiC_scaffold_53 10386248 NA M_BAV M_All_SGV Intro
HiC_scaffold_53 10386248 NA M_CUN M_All_SGV Intro
HiC_scaffold_53 10391942 NA M_BAV M_All_SGV Intro
HiC_scaffold_53 10391942 NA M_CUN M_All_SGV Intro
HiC_scaffold_53 10400492 NA M_BAV M_All_SGV Intro
HiC_scaffold_53 10400492 NA M_CUN M_All_SGV Intro
HiC_scaffold_53 10401343 NA M_BAV M_All_SGV Intro
HiC_scaffold_53 10401343 NA M_CUN M_All_SGV Intro
HiC_scaffold_53 10401979 NA M_BAV M_All_SGV Intro
HiC_scaffold_53 10401979 NA M_CUN M_All_SGV Intro
HiC_scaffold_53 10401989 NA M_BAV M_All_SGV Intro
HiC_scaffold_53 10401989 NA M_CUN M_All_SGV Intro
HiC_scaffold_53 10402902 NA M_BAV M_All_SGV Intro
HiC_scaffold_53 10402902 NA M_CUN M_All_SGV Intro
HiC_scaffold_53 10403419 NA M_BAV M_All_SGV Intro
HiC_scaffold_53 10403419 NA M_CUN M_All_SGV Intro
HiC_scaffold_53 10403837 NA M_BAV M_All_SGV Intro
HiC_scaffold_53 10403837 NA M_CUN M_All_SGV Intro
HiC_scaffold_53 10404001 NA M_BAV M_All_SGV Intro
HiC_scaffold_53 10404001 NA M_CUN M_All_SGV Intro
HiC_scaffold_53 10404507 NA M_BAV M_All_SGV Intro
HiC_scaffold_53 10404507 NA M_CUN M_All_SGV Intro
HiC_scaffold_53 10405210 NA M_BAV M_All_SGV Intro
HiC_scaffold_53 10405210 NA M_CUN M_All_SGV Intro
HiC_scaffold_53 10405734 NA M_BAV M_All_SGV Intro
HiC_scaffold_53 10405734 NA M_CUN M_All_SGV Intro
HiC_scaffold_53 10405780 NA M_BAV M_All_SGV Intro
HiC_scaffold_53 10405780 NA M_CUN M_All_SGV Intro
HiC_scaffold_53 10406116 NA M_BAV M_All_SGV Intro
HiC_scaffold_53 10406116 NA M_CUN M_All_SGV Intro
HiC_scaffold_53 10406208 NA M_BAV M_All_SGV Intro
HiC_scaffold_53 10406208 NA M_CUN M_All_SGV Intro
HiC_scaffold_53 10406368 NA M_BAV M_All_SGV Intro
HiC_scaffold_53 10406368 NA M_CUN M_All_SGV Intro
HiC_scaffold_53 10409150 NA M_BAV M_All_SGV Intro
HiC_scaffold_53 10409150 NA M_CUN M_All_SGV Intro
HiC_scaffold_53 10409155 NA M_BAV M_All_SGV Intro
HiC_scaffold_53 10409155 NA M_CUN M_All_SGV Intro
HiC_scaffold_53 10409173 NA M_BAV M_All_SGV Intro
HiC_scaffold_53 10409173 NA M_CUN M_All_SGV Intro
HiC_scaffold_53 10409180 NA M_BAV M_All_SGV Intro
HiC_scaffold_53 10409180 NA M_CUN M_All_SGV Intro
HiC_scaffold_53 10409188 NA M_BAV M_All_SGV Intro
HiC_scaffold_53 10409188 NA M_CUN M_All_SGV Intro
HiC_scaffold_53 10409191 NA M_BAV M_All_SGV Intro
HiC_scaffold_53 10409191 NA M_CUN M_All_SGV Intro
HiC_scaffold_53 10409387 NA M_BAV M_All_SGV Intro
HiC_scaffold_53 10409387 NA M_CUN M_All_SGV Intro
HiC_scaffold_53 10409675 NA M_BAV M_All_SGV Intro
HiC_scaffold_53 10409675 NA M_CUN M_All_SGV Intro
HiC_scaffold_53 10409945 NA M_BAV M_All_SGV Intro
HiC_scaffold_53 10409945 NA M_CUN M_All_SGV Intro
HiC_scaffold_53 10410889 NA M_BAV M_All_SGV Intro
HiC_scaffold_53 10410889 NA M_CUN M_All_SGV Intro
HiC_scaffold_53 10410908 NA M_BAV M_All_SGV Intro
HiC_scaffold_53 10410908 NA M_CUN M_All_SGV Intro
HiC_scaffold_53 10411239 NA M_BAV M_All_SGV Intro
HiC_scaffold_53 10411239 NA M_CUN M_All_SGV Intro
HiC_scaffold_53 10411357 NA M_BAV M_All_SGV Intro
HiC_scaffold_53 10411357 NA M_CUN M_All_SGV Intro
HiC_scaffold_53 10411394 NA M_BAV M_All_SGV Intro
HiC_scaffold_53 10411394 NA M_CUN M_All_SGV Intro
HiC_scaffold_53 10412074 NA M_BAV M_All_SGV Intro
HiC_scaffold_53 10412074 NA M_CUN M_All_SGV Intro
HiC_scaffold_53 10412094 NA M_BAV M_All_SGV Intro
HiC_scaffold_53 10412094 NA M_CUN M_All_SGV Intro
HiC_scaffold_53 10412680 NA M_BAV M_All_SGV Intro
HiC_scaffold_53 10412680 NA M_CUN M_All_SGV Intro
HiC_scaffold_53 10413574 NA M_BAV M_All_SGV Intro
HiC_scaffold_53 10413574 NA M_CUN M_All_SGV Intro
HiC_scaffold_53 10414682 NA M_BAV M_All_SGV Intro
HiC_scaffold_53 10414682 NA M_CUN M_All_SGV Intro
HiC_scaffold_53 10419991 NA M_BAV M_All_SGV Intro
HiC_scaffold_53 10419991 NA M_CUN M_All_SGV Intro
HiC_scaffold_53 10428975 NA M_BAV M_All_SGV Intro
HiC_scaffold_53 10434469 NA M_BAV M_All_SGV Intro
HiC_scaffold_53 10730001 NA SGV M_All_SGV SGV
HiC_scaffold_53 10904586 NA M_NCC M_GEO_NCC Intro
HiC_scaffold_53 10909391 NA M_NCC M_NCC Intro
HiC_scaffold_53 10910994 NA M_NCC M_All_SGV Intro
HiC_scaffold_53 10913543 NA M_NCC M_All_SGV Intro
HiC_scaffold_53 11073966 zhx2 SGV M_All_SGV SGV
HiC_scaffold_53 11075874 zhx2 SGV M_BAV SGV
HiC_scaffold_53 11075879 zhx2 SGV M_All_SGV SGV
HiC_scaffold_53 11075894 zhx2 SGV M_All_SGV SGV
HiC_scaffold_53 11075896 zhx2 SGV M_All_SGV SGV
HiC_scaffold_53 24733038 znf628 SGV M_All_SGV SGV
HiC_scaffold_53 24743209 znf628 SGV M_All_SGV SGV
HiC_scaffold_53 24744443 znf628 SGV M_All_SGV SGV
HiC_scaffold_53 24750950 znf628 SGV M_All_SGV SGV
HiC_scaffold_53 24751088 znf628 SGV M_All_SGV SGV
HiC_scaffold_53 24752027 rasip1 SGV M_All_SGV SGV
HiC_scaffold_53 24756148 rasip1 SGV M_All_SGV SGV
HiC_scaffold_53 24757341 rasip1 SGV M_All_SGV SGV
HiC_scaffold_53 24757677 rasip1 SGV M_All_SGV SGV
HiC_scaffold_53 24758596 rasip1 SGV M_All_SGV SGV
HiC_scaffold_53 24758786 rasip1 SGV M_All_SGV SGV
HiC_scaffold_53 24758965 rasip1 SGV M_All_SGV SGV
HiC_scaffold_53 24759048 rasip1 SGV M_All_SGV SGV
HiC_scaffold_53 24759071 rasip1 SGV M_All_SGV SGV
HiC_scaffold_53 24759354 rasip1 SGV M_All_SGV SGV
HiC_scaffold_53 24759649 rasip1 SGV M_All_SGV SGV
HiC_scaffold_53 24759748 rasip1 SGV M_All_SGV SGV
HiC_scaffold_53 24763486 rasip1 SGV M_All_SGV SGV
HiC_scaffold_53 24790185 cox6b1 SGV M_All_SGV SGV
HiC_scaffold_53 24790249 cox6b1 SGV M_All_SGV SGV
HiC_scaffold_53 24790287 cox6b1 SGV M_All_SGV SGV
HiC_scaffold_53 24790621 cox6b1 SGV M_All_SGV SGV
HiC_scaffold_53 24793619 cox6b1 SGV M_All_SGV SGV
HiC_scaffold_53 24794553 cox6b1 SGV M_All_SGV SGV
HiC_scaffold_53 24798107 cox6b1 SGV M_All_SGV SGV
HiC_scaffold_53 24799648 cox6b1 SGV M_All_SGV SGV
HiC_scaffold_53 24803761 slc2a3 SGV M_All_SGV SGV
HiC_scaffold_53 24806751 slc2a3 SGV M_All_SGV SGV
HiC_scaffold_53 24808919 slc2a3 SGV M_All_SGV SGV
HiC_scaffold_53 24808953 slc2a3 SGV M_All_SGV SGV
HiC_scaffold_53 24810777 slc2a3 SGV M_All_SGV SGV
HiC_scaffold_53 24810782 slc2a3 SGV M_All_SGV SGV
HiC_scaffold_53 24812105 slc2a3 SGV M_All_SGV SGV
HiC_scaffold_53 24812874 slc2a3 SGV M_All_SGV SGV
HiC_scaffold_53 24813006 slc2a3 SGV M_All_SGV SGV
HiC_scaffold_53 24815937 slc2a3 SGV M_All_SGV SGV
HiC_scaffold_53 24816395 slc2a3 SGV M_All_SGV SGV
HiC_scaffold_53 24816403 slc2a3 SGV M_All_SGV SGV
HiC_scaffold_53 24816612 slc2a3 SGV M_All_SGV SGV
HiC_scaffold_53 24818013 slc2a3 SGV M_All_SGV SGV
HiC_scaffold_53 24818033 slc2a3 SGV M_All_SGV SGV
HiC_scaffold_53 29855085 NA M_BAV M_All_SGV Intro
HiC_scaffold_53 29855171 NA M_BAV M_All_SGV Intro
HiC_scaffold_53 29856946 NA M_BAV M_All_SGV Intro
HiC_scaffold_53 29857805 NA M_BAV M_All_SGV Intro
HiC_scaffold_53 29857855 NA M_BAV M_All_SGV Intro
HiC_scaffold_53 29862033 NA SGV M_GEO_BAV SGV
HiC_scaffold_53 29862053 NA SGV M_All_SGV SGV
HiC_scaffold_53 29862064 NA SGV M_All_SGV SGV
HiC_scaffold_53 29862104 NA SGV M_All_SGV SGV
HiC_scaffold_53 29863004 NA SGV M_All_SGV SGV
HiC_scaffold_53 29866226 NA SGV M_All_SGV SGV
HiC_scaffold_53 29866237 NA SGV M_All_SGV SGV
HiC_scaffold_53 29867144 NA SGV M_GEO_BAV SGV
HiC_scaffold_53 29868784 NA SGV M_All_SGV SGV
HiC_scaffold_53 29868865 NA SGV M_All_SGV SGV
HiC_scaffold_53 29876121 NA SGV M_All_SGV SGV
HiC_scaffold_53 29876128 NA SGV M_GEO_BAV SGV
HiC_scaffold_53 29876134 NA SGV M_All_SGV SGV
HiC_scaffold_53 29876510 NA SGV M_All_SGV SGV
HiC_scaffold_53 29877907 NA SGV M_All_SGV SGV
HiC_scaffold_53 29877922 NA SGV M_All_SGV SGV
HiC_scaffold_53 29877948 NA SGV M_All_SGV SGV
HiC_scaffold_53 29879674 NA SGV M_All_SGV SGV
HiC_scaffold_53 29880619 NA SGV M_All_SGV SGV
HiC_scaffold_53 29880648 NA SGV M_All_SGV SGV
HiC_scaffold_53 29880887 NA SGV M_All_SGV SGV
HiC_scaffold_53 29881048 NA SGV M_All_SGV SGV
HiC_scaffold_53 29881165 NA SGV M_All_SGV SGV
HiC_scaffold_53 29882100 NA SGV M_All_SGV SGV
HiC_scaffold_53 29882106 NA SGV M_All_SGV SGV
HiC_scaffold_53 29882608 NA SGV M_All_SGV SGV
HiC_scaffold_53 29882770 NA SGV M_All_SGV SGV
HiC_scaffold_53 29882774 NA SGV M_All_SGV SGV
HiC_scaffold_53 29886614 map7d1 SGV M_All_SGV SGV
HiC_scaffold_53 29886815 map7d1 SGV M_All_SGV SGV
HiC_scaffold_53 29886818 map7d1 SGV M_All_SGV SGV
HiC_scaffold_53 29886853 map7d1 SGV M_All_SGV SGV
HiC_scaffold_53 29886929 map7d1 SGV M_All_SGV SGV
HiC_scaffold_53 29888093 map7d1 SGV M_All_SGV SGV
HiC_scaffold_53 29888124 map7d1 SGV M_GEO_BAV SGV
HiC_scaffold_53 29888136 map7d1 SGV M_All_SGV SGV
HiC_scaffold_53 29896921 map7d1 SGV M_All_SGV SGV
HiC_scaffold_53 29896927 map7d1 SGV M_All_SGV SGV
HiC_scaffold_53 29896983 map7d1 SGV M_All_SGV SGV
HiC_scaffold_53 29897231 map7d1 SGV M_All_SGV SGV
HiC_scaffold_53 29897704 map7d1 SGV M_All_SGV SGV
HiC_scaffold_53 29898934 map7d1 SGV M_All_SGV SGV
HiC_scaffold_53 29898938 map7d1 SGV M_All_SGV SGV
HiC_scaffold_53 29899217 map7d1 SGV M_All_SGV SGV
HiC_scaffold_53 29899224 map7d1 SGV M_All_SGV SGV
HiC_scaffold_53 29899752 map7d1 SGV M_GEO_BAV SGV
HiC_scaffold_53 29899761 map7d1 SGV M_All_SGV SGV
HiC_scaffold_53 29899793 map7d1 SGV M_All_SGV SGV
HiC_scaffold_53 29899798 map7d1 SGV M_All_SGV SGV
HiC_scaffold_53 29899808 map7d1 SGV M_All_SGV SGV
HiC_scaffold_53 29899863 map7d1 SGV M_All_SGV SGV
HiC_scaffold_53 29899869 map7d1 SGV M_All_SGV SGV
HiC_scaffold_53 29899870 map7d1 SGV M_All_SGV SGV
