# Supplementary material for: Parallel evolution of integrated craniofacial traits in trophic specialist pupfishes
Source: Ecol Evol. 2024 Jul 7;14(7):e11640. doi: 10.1002/ece3.11640 (PMC11228360; doi:10.1002/ece3.11640)
Supplement: Supplementary file 1 — Data S1. [file ECE3-14-e11640-s001.zip › P_sweep_snps_gene_localities.txt]

Scaffold Snp_Position Gene Intro_pop Dist.Cat Local
HiC_scaffold_1 15017907 rbm20 SGV SGV P_All_SGV
HiC_scaffold_1 28917992 NA SGV SGV P_All_SGV
HiC_scaffold_1 28938769 rps15a SGV SGV P_All_SGV
HiC_scaffold_1 28938770 rps15a SGV SGV P_All_SGV
HiC_scaffold_1 28962108 notum2 P_NCC Intro P_All_SGV
HiC_scaffold_1 28969771 coq7 P_NCC Intro P_All_SGV
HiC_scaffold_1 28974119 coq7 P_NCC Intro P_All_SGV
HiC_scaffold_1 28977236 coq7 P_NCC Intro P_All_SGV
HiC_scaffold_1 29241942 klf1 SGV SGV P_All_SGV
HiC_scaffold_1 29244369 klf1 SGV SGV P_All_SGV
HiC_scaffold_1 29245935 klf1 SGV SGV P_All_SGV
HiC_scaffold_1 29247262 klf1 SGV SGV P_All_SGV
HiC_scaffold_1 29247268 klf1 SGV SGV P_All_SGV
HiC_scaffold_1 29253566 klf1 SGV SGV P_All_SGV
HiC_scaffold_1 29253782 klf1 SGV SGV P_All_SGV
HiC_scaffold_1 29253789 klf1 SGV SGV P_All_SGV
HiC_scaffold_1 29253797 klf1 SGV SGV P_All_SGV
HiC_scaffold_1 29254349 klf1 SGV SGV P_All_SGV
HiC_scaffold_1 29254369 klf1 SGV SGV P_All_SGV
HiC_scaffold_1 29254457 klf1 SGV SGV P_All_SGV
HiC_scaffold_1 29254464 klf1 SGV SGV P_All_SGV
HiC_scaffold_1 30551063 NA SGV SGV P_All_SGV
HiC_scaffold_1 30554105 NA SGV SGV P_GEO
HiC_scaffold_1 30554111 NA SGV SGV P_GEO_BAV
HiC_scaffold_1 30556801 NA SGV SGV P_All_SGV
HiC_scaffold_1 36740602 NA SGV SGV P_All_SGV
HiC_scaffold_1 36742540 NA SGV SGV P_All_SGV
HiC_scaffold_1 36743115 NA SGV SGV P_All_SGV
HiC_scaffold_1 36744646 NA SGV SGV P_All_SGV
HiC_scaffold_1 36745293 NA SGV SGV P_All_SGV
HiC_scaffold_1 36755219 NA SGV SGV P_All_SGV
HiC_scaffold_1 36785205 NA SGV SGV P_All_SGV
HiC_scaffold_1 38350857 gpr83 P_NCC Intro P_All_SGV
HiC_scaffold_1 38354303 gpr83 P_NCC Intro P_All_SGV
HiC_scaffold_1 41181599 ube2k SGV SGV P_All_SGV
HiC_scaffold_1 41181875 ube2k SGV SGV P_All_SGV
HiC_scaffold_1 41462308 NA SGV SGV P_All_SGV
HiC_scaffold_4 4872386 NA SGV SGV P_GEO
HiC_scaffold_4 4874159 NA SGV SGV P_GEO
HiC_scaffold_4 4880345 NA SGV SGV P_All_SGV
HiC_scaffold_4 14950514 NA SGV SGV P_All_SGV
HiC_scaffold_4 14953988 NA SGV SGV P_All_SGV
HiC_scaffold_4 14954314 NA SGV SGV P_All_SGV
HiC_scaffold_4 14954319 NA SGV SGV P_All_SGV
HiC_scaffold_4 14954327 NA SGV SGV P_All_SGV
HiC_scaffold_4 14957392 NA SGV SGV P_All_SGV
HiC_scaffold_4 14957457 NA SGV SGV P_All_SGV
HiC_scaffold_4 14957937 NA SGV SGV P_All_SGV
HiC_scaffold_4 14958010 NA SGV SGV P_All_SGV
HiC_scaffold_4 14958033 NA SGV SGV P_All_SGV
HiC_scaffold_4 14958035 NA SGV SGV P_All_SGV
HiC_scaffold_4 14958117 NA SGV SGV P_All_SGV
HiC_scaffold_4 14958326 NA SGV SGV P_All_SGV
HiC_scaffold_4 14958950 NA SGV SGV P_All_SGV
HiC_scaffold_4 14959222 NA SGV SGV P_All_SGV
HiC_scaffold_4 14959280 NA SGV SGV P_All_SGV
HiC_scaffold_4 14959525 NA SGV SGV P_All_SGV
HiC_scaffold_4 14960689 NA SGV SGV P_All_SGV
HiC_scaffold_4 14960700 NA SGV SGV P_All_SGV
HiC_scaffold_4 14963289 NA SGV SGV P_All_SGV
HiC_scaffold_4 14964188 NA SGV SGV P_All_SGV
HiC_scaffold_4 14964294 NA SGV SGV P_All_SGV
HiC_scaffold_4 14964827 NA SGV SGV P_All_SGV
HiC_scaffold_4 16217611 NA SGV SGV P_All_SGV
HiC_scaffold_4 16217615 NA SGV SGV P_All_SGV
HiC_scaffold_4 16224070 NA SGV SGV P_All_SGV
HiC_scaffold_4 16225659 NA SGV SGV P_All_SGV
HiC_scaffold_4 16225660 NA SGV SGV P_All_SGV
HiC_scaffold_4 16255323 NA SGV SGV P_All_SGV
HiC_scaffold_4 19897129 NA SGV SGV P_All_SGV
HiC_scaffold_4 23732732 NA P_BAV Intro P_All_SGV
HiC_scaffold_4 23733006 NA P_BAV Intro P_All_SGV
HiC_scaffold_5 6075033 NA SGV SGV P_All_SGV
HiC_scaffold_5 6075390 NA SGV SGV P_All_SGV
HiC_scaffold_5 6082489 NA SGV SGV P_All_SGV
HiC_scaffold_5 6082706 NA SGV SGV P_All_SGV
HiC_scaffold_5 6082906 NA SGV SGV P_All_SGV
HiC_scaffold_5 6082926 NA SGV SGV P_All_SGV
HiC_scaffold_5 6083028 NA SGV SGV P_All_SGV
HiC_scaffold_5 6083365 NA SGV SGV P_All_SGV
HiC_scaffold_5 6083372 NA SGV SGV P_All_SGV
HiC_scaffold_5 6083690 NA SGV SGV P_All_SGV
HiC_scaffold_5 6084524 NA SGV SGV P_All_SGV
HiC_scaffold_5 6085145 NA SGV SGV P_All_SGV
HiC_scaffold_5 6085357 NA SGV SGV P_All_SGV
HiC_scaffold_5 6085358 NA SGV SGV P_All_SGV
HiC_scaffold_5 6085495 NA SGV SGV P_All_SGV
HiC_scaffold_5 6087710 NA SGV SGV P_All_SGV
HiC_scaffold_5 6087754 NA SGV SGV P_All_SGV
HiC_scaffold_5 6088080 NA SGV SGV P_All_SGV
HiC_scaffold_5 6088382 NA SGV SGV P_All_SGV
HiC_scaffold_5 6089577 NA SGV SGV P_All_SGV
HiC_scaffold_5 6091089 NA SGV SGV P_All_SGV
HiC_scaffold_5 8465173 NA SGV SGV P_All_SGV
HiC_scaffold_5 21455838 NA SGV SGV P_All_SGV
HiC_scaffold_5 26993443 NA SGV SGV P_All_SGV
HiC_scaffold_5 26993465 NA SGV SGV P_All_SGV
HiC_scaffold_5 26993484 NA SGV SGV P_All_SGV
HiC_scaffold_5 26994592 NA SGV SGV P_All_SGV
HiC_scaffold_5 26996838 NA SGV SGV P_All_SGV
HiC_scaffold_5 26998308 NA SGV SGV P_All_SGV
HiC_scaffold_5 27005511 NA SGV SGV P_All_SGV
HiC_scaffold_5 27007043 NA SGV SGV P_All_SGV
HiC_scaffold_5 27050061 NA SGV SGV P_All_SGV
HiC_scaffold_5 27050078 NA SGV SGV P_All_SGV
HiC_scaffold_5 27050419 NA SGV SGV P_All_SGV
HiC_scaffold_5 27050439 NA SGV SGV P_All_SGV
HiC_scaffold_5 27050640 NA SGV SGV P_All_SGV
HiC_scaffold_5 27051814 NA SGV SGV P_All_SGV
HiC_scaffold_5 27053091 NA SGV SGV P_All_SGV
HiC_scaffold_5 27054548 NA SGV SGV P_All_SGV
HiC_scaffold_5 27054576 NA SGV SGV P_All_SGV
HiC_scaffold_5 27054849 NA SGV SGV P_All_SGV
HiC_scaffold_5 27054865 NA SGV SGV P_All_SGV
HiC_scaffold_5 27055797 NA SGV SGV P_All_SGV
HiC_scaffold_5 27055994 NA SGV SGV P_All_SGV
HiC_scaffold_5 27056394 NA SGV SGV P_All_SGV
HiC_scaffold_5 27056526 NA SGV SGV P_All_SGV
HiC_scaffold_5 27056667 NA SGV SGV P_All_SGV
HiC_scaffold_5 27056668 NA SGV SGV P_All_SGV
HiC_scaffold_5 27056683 NA SGV SGV P_All_SGV
HiC_scaffold_5 27056733 NA SGV SGV P_All_SGV
HiC_scaffold_5 27056836 NA SGV SGV P_All_SGV
HiC_scaffold_5 27058141 NA SGV SGV P_All_SGV
HiC_scaffold_5 27058368 NA SGV SGV P_All_SGV
HiC_scaffold_5 27060748 NA SGV SGV P_All_SGV
HiC_scaffold_5 27060980 NA SGV SGV P_All_SGV
HiC_scaffold_5 27061675 NA SGV SGV P_All_SGV
HiC_scaffold_5 27065477 NA SGV SGV P_All_SGV
HiC_scaffold_5 27066151 NA SGV SGV P_All_SGV
HiC_scaffold_5 27066256 NA SGV SGV P_All_SGV
HiC_scaffold_5 27068201 NA SGV SGV P_All_SGV
HiC_scaffold_5 27069475 NA SGV SGV P_All_SGV
HiC_scaffold_5 27102327 NA SGV SGV P_All_SGV
HiC_scaffold_5 27110115 NA SGV SGV P_All_SGV
HiC_scaffold_5 27110210 NA SGV SGV P_All_SGV
HiC_scaffold_5 27110985 NA SGV SGV P_All_SGV
HiC_scaffold_5 27110987 NA SGV SGV P_All_SGV
HiC_scaffold_5 27110989 NA SGV SGV P_All_SGV
HiC_scaffold_5 27111754 NA SGV SGV P_All_SGV
HiC_scaffold_5 27111755 NA SGV SGV P_All_SGV
HiC_scaffold_5 27111763 NA SGV SGV P_All_SGV
HiC_scaffold_5 27112841 NA SGV SGV P_All_SGV
HiC_scaffold_5 27112842 NA SGV SGV P_All_SGV
HiC_scaffold_5 27115000 NA SGV SGV P_All_SGV
HiC_scaffold_5 27115005 NA SGV SGV P_All_SGV
HiC_scaffold_5 27115293 NA SGV SGV P_All_SGV
HiC_scaffold_5 27117282 NA SGV SGV P_All_SGV
HiC_scaffold_5 27117696 NA SGV SGV P_All_SGV
HiC_scaffold_5 27117941 NA SGV SGV P_All_SGV
HiC_scaffold_5 27118029 NA SGV SGV P_All_SGV
HiC_scaffold_5 27118271 NA SGV SGV P_All_SGV
HiC_scaffold_5 27118323 NA SGV SGV P_All_SGV
HiC_scaffold_5 27120104 NA SGV SGV P_All_SGV
HiC_scaffold_5 27704112 aldh1a2 SGV SGV P_All_SGV
HiC_scaffold_5 27882801 tcf12 P_CUN Intro P_All_SGV
HiC_scaffold_5 27883050 tcf12 P_CUN Intro P_All_SGV
HiC_scaffold_5 27883194 tcf12 P_CUN Intro P_All_SGV
HiC_scaffold_5 27883371 tcf12 P_CUN Intro P_All_SGV
HiC_scaffold_5 27883386 tcf12 P_CUN Intro P_All_SGV
HiC_scaffold_5 27886432 tcf12 P_CUN Intro P_All_SGV
HiC_scaffold_5 27886651 tcf12 P_CUN Intro P_All_SGV
HiC_scaffold_5 27887771 tcf12 P_CUN Intro P_All_SGV
HiC_scaffold_5 27888043 tcf12 P_CUN Intro P_All_SGV
HiC_scaffold_5 27888381 tcf12 P_CUN Intro P_All_SGV
HiC_scaffold_5 27888401 tcf12 P_CUN Intro P_All_SGV
HiC_scaffold_5 27889842 tcf12 P_CUN Intro P_All_SGV
HiC_scaffold_5 27891833 tcf12 P_CUN Intro P_All_SGV
HiC_scaffold_5 27891962 tcf12 P_CUN Intro P_only
HiC_scaffold_5 27892674 tcf12 P_CUN Intro P_All_SGV
HiC_scaffold_5 28281200 NA SGV SGV P_All_SGV
HiC_scaffold_5 28281207 NA SGV SGV P_All_SGV
HiC_scaffold_5 28302146 NA P_CUN Intro P_All_SGV
HiC_scaffold_5 28307404 NA P_CUN Intro P_All_SGV
HiC_scaffold_5 28411973 gse1 P_BAV Intro P_All_SGV
HiC_scaffold_5 34256926 esrp2 SGV SGV P_All_SGV
HiC_scaffold_5 34562057 NA P_VEN Intro P_All_SGV
HiC_scaffold_5 34564444 NA P_VEN Intro P_All_SGV
HiC_scaffold_5 34566936 NA P_VEN Intro P_All_SGV
HiC_scaffold_5 34566959 NA P_VEN Intro P_All_SGV
HiC_scaffold_5 34567097 NA P_VEN Intro P_All_SGV
HiC_scaffold_5 34567825 NA P_VEN Intro P_All_SGV
HiC_scaffold_5 34567833 NA P_VEN Intro P_All_SGV
HiC_scaffold_5 34568211 NA P_VEN Intro P_All_SGV
HiC_scaffold_5 34568532 NA P_VEN Intro P_All_SGV
HiC_scaffold_6 897312 NA SGV SGV P_All_SGV
HiC_scaffold_6 897898 NA SGV SGV P_All_SGV
HiC_scaffold_6 897951 NA SGV SGV P_All_SGV
HiC_scaffold_6 898060 NA SGV SGV P_All_SGV
HiC_scaffold_6 898152 NA SGV SGV P_All_SGV
HiC_scaffold_6 898570 NA SGV SGV P_All_SGV
HiC_scaffold_6 901919 NA SGV SGV P_All_SGV
HiC_scaffold_6 905096 NA SGV SGV P_All_SGV
HiC_scaffold_6 905100 NA SGV SGV P_All_SGV
HiC_scaffold_6 905101 NA SGV SGV P_All_SGV
HiC_scaffold_6 905130 NA SGV SGV P_NCC
HiC_scaffold_6 907101 NA SGV SGV P_All_SGV
HiC_scaffold_6 907425 NA SGV SGV P_NCC
HiC_scaffold_6 907992 NA SGV SGV P_NCC
HiC_scaffold_6 908029 NA SGV SGV P_All_SGV
HiC_scaffold_6 908100 NA SGV SGV P_All_SGV
HiC_scaffold_6 908229 NA SGV SGV P_All_SGV
HiC_scaffold_6 908853 NA SGV SGV P_All_SGV
HiC_scaffold_6 908889 NA SGV SGV P_All_SGV
HiC_scaffold_6 914136 NA SGV SGV P_NCC
HiC_scaffold_6 915180 NA SGV SGV P_All_SGV
HiC_scaffold_6 916715 NA DENOVO DENOVO P_only
HiC_scaffold_6 923182 NA SGV SGV P_All_SGV
HiC_scaffold_6 923414 NA DENOVO DENOVO P_only
HiC_scaffold_6 923590 NA SGV SGV P_All_SGV
HiC_scaffold_6 923618 NA SGV SGV P_All_SGV
HiC_scaffold_6 923745 NA SGV SGV P_All_SGV
HiC_scaffold_6 924203 NA SGV SGV P_All_SGV
HiC_scaffold_6 929621 NA SGV SGV P_All_SGV
HiC_scaffold_6 929943 NA SGV SGV P_All_SGV
HiC_scaffold_6 930068 NA SGV SGV P_All_SGV
HiC_scaffold_6 934123 NA SGV SGV P_NCC
HiC_scaffold_6 935728 NA SGV SGV P_NCC
HiC_scaffold_6 935781 NA SGV SGV P_NCC
HiC_scaffold_6 935838 NA SGV SGV P_NCC
HiC_scaffold_6 937824 NA SGV SGV P_All_SGV
HiC_scaffold_6 938154 NA SGV SGV P_All_SGV
HiC_scaffold_6 938156 NA SGV SGV P_All_SGV
HiC_scaffold_6 938243 NA SGV SGV P_All_SGV
HiC_scaffold_6 938734 NA SGV SGV P_All_SGV
HiC_scaffold_6 939323 NA SGV SGV P_All_SGV
HiC_scaffold_6 940893 NA SGV SGV P_All_SGV
HiC_scaffold_6 941221 NA SGV SGV P_All_SGV
HiC_scaffold_6 941281 NA SGV SGV P_NCC
HiC_scaffold_6 941490 NA SGV SGV P_All_SGV
HiC_scaffold_6 942438 NA SGV SGV P_All_SGV
HiC_scaffold_6 943400 NA SGV SGV P_All_SGV
HiC_scaffold_6 943425 NA SGV SGV P_All_SGV
HiC_scaffold_6 944052 NA SGV SGV P_All_SGV
HiC_scaffold_6 944134 NA SGV SGV P_All_SGV
HiC_scaffold_6 944136 NA SGV SGV P_All_SGV
HiC_scaffold_6 944499 NA SGV SGV P_All_SGV
HiC_scaffold_6 944744 NA SGV SGV P_All_SGV
HiC_scaffold_6 944751 NA SGV SGV P_All_SGV
HiC_scaffold_6 944797 NA SGV SGV P_All_SGV
HiC_scaffold_6 944817 NA SGV SGV P_All_SGV
HiC_scaffold_6 944834 NA SGV SGV P_All_SGV
HiC_scaffold_6 945486 NA SGV SGV P_All_SGV
HiC_scaffold_6 946472 NA SGV SGV P_NCC
HiC_scaffold_6 948816 NA SGV SGV P_All_SGV
HiC_scaffold_6 949386 NA SGV SGV P_All_SGV
HiC_scaffold_6 951028 NA P_BAV Intro P_All_SGV
HiC_scaffold_6 951077 NA P_BAV Intro P_All_SGV
HiC_scaffold_6 951520 NA P_BAV Intro P_All_SGV
HiC_scaffold_6 953571 NA P_BAV Intro P_All_SGV
HiC_scaffold_6 955941 NA P_BAV Intro P_All_SGV
HiC_scaffold_6 1143672 NA SGV SGV P_All_SGV
HiC_scaffold_6 1143703 NA SGV SGV P_All_SGV
HiC_scaffold_7 12296456 NA SGV SGV P_All_SGV
HiC_scaffold_7 12297009 NA SGV SGV P_All_SGV
HiC_scaffold_7 12326193 smek1 SGV SGV P_All_SGV
HiC_scaffold_7 12604722 otof P_CUN Intro P_All_SGV
HiC_scaffold_7 12606143 otof P_CUN Intro P_All_SGV
HiC_scaffold_7 12628199 otof SGV SGV P_All_SGV
HiC_scaffold_7 12649783 otof SGV SGV P_All_SGV
HiC_scaffold_7 12649786 otof SGV SGV P_All_SGV
HiC_scaffold_7 12656594 otof SGV SGV P_All_SGV
HiC_scaffold_7 12656598 otof SGV SGV P_All_SGV
HiC_scaffold_7 12656626 otof SGV SGV P_All_SGV
HiC_scaffold_7 12787440 NA SGV SGV P_All_SGV
HiC_scaffold_7 12787448 NA SGV SGV P_All_SGV
HiC_scaffold_7 12787502 NA SGV SGV P_All_SGV
HiC_scaffold_7 12787874 NA SGV SGV P_All_SGV
HiC_scaffold_7 12787926 NA SGV SGV P_All_SGV
HiC_scaffold_7 12788270 NA SGV SGV P_All_SGV
HiC_scaffold_7 12789460 NA SGV SGV P_All_SGV
HiC_scaffold_7 12791089 NA SGV SGV P_All_SGV
HiC_scaffold_7 12791090 NA SGV SGV P_All_SGV
HiC_scaffold_7 12791100 NA SGV SGV P_All_SGV
HiC_scaffold_7 12791186 NA SGV SGV P_All_SGV
HiC_scaffold_7 12791335 NA SGV SGV P_All_SGV
HiC_scaffold_7 12791341 NA SGV SGV P_All_SGV
HiC_scaffold_7 12791430 NA SGV SGV P_All_SGV
HiC_scaffold_7 12791876 NA SGV SGV P_All_SGV
HiC_scaffold_7 12791930 NA SGV SGV P_All_SGV
HiC_scaffold_7 12792500 NA SGV SGV P_All_SGV
HiC_scaffold_7 12793130 NA SGV SGV P_All_SGV
HiC_scaffold_7 12793179 NA SGV SGV P_All_SGV
HiC_scaffold_7 12793200 NA SGV SGV P_All_SGV
HiC_scaffold_7 12794050 NA SGV SGV P_All_SGV
HiC_scaffold_7 12794067 NA SGV SGV P_All_SGV
HiC_scaffold_7 12796581 NA SGV SGV P_All_SGV
HiC_scaffold_7 12796735 NA SGV SGV P_All_SGV
HiC_scaffold_7 12796737 NA SGV SGV P_All_SGV
HiC_scaffold_7 12796749 NA SGV SGV P_All_SGV
HiC_scaffold_7 12796768 NA SGV SGV P_All_SGV
HiC_scaffold_7 12797117 NA SGV SGV P_All_SGV
HiC_scaffold_7 12797124 NA SGV SGV P_All_SGV
HiC_scaffold_7 12797409 NA SGV SGV P_All_SGV
HiC_scaffold_7 12797669 NA SGV SGV P_All_SGV
HiC_scaffold_7 12797715 NA SGV SGV P_All_SGV
HiC_scaffold_7 12797718 NA SGV SGV P_All_SGV
HiC_scaffold_7 12800172 NA SGV SGV P_All_SGV
HiC_scaffold_7 12800197 NA SGV SGV P_All_SGV
HiC_scaffold_7 12800315 NA SGV SGV P_All_SGV
HiC_scaffold_7 12800348 NA SGV SGV P_All_SGV
HiC_scaffold_7 12802953 NA SGV SGV P_All_SGV
HiC_scaffold_7 12803312 NA SGV SGV P_All_SGV
HiC_scaffold_7 12804548 foxo3 SGV SGV P_All_SGV
HiC_scaffold_7 12804549 foxo3 SGV SGV P_All_SGV
HiC_scaffold_7 12805902 foxo3 SGV SGV P_All_SGV
HiC_scaffold_7 13101271 myct1 SGV SGV P_All_SGV
HiC_scaffold_7 18422765 NA SGV SGV P_All_SGV
HiC_scaffold_7 18426870 NA SGV SGV P_All_SGV
HiC_scaffold_7 18426978 NA SGV SGV P_All_SGV
HiC_scaffold_7 18430421 NA SGV SGV P_All_SGV
HiC_scaffold_7 18432143 NA SGV SGV P_All_SGV
HiC_scaffold_7 18432384 NA SGV SGV P_All_SGV
HiC_scaffold_7 18432923 NA SGV SGV P_All_SGV
HiC_scaffold_7 18433700 NA SGV SGV P_All_SGV
HiC_scaffold_7 18433701 NA SGV SGV P_All_SGV
HiC_scaffold_7 18433719 NA SGV SGV P_All_SGV
HiC_scaffold_7 18433746 NA SGV SGV P_All_SGV
HiC_scaffold_7 18438222 NA SGV SGV P_All_SGV
HiC_scaffold_7 18439907 NA SGV SGV P_All_SGV
HiC_scaffold_7 18440263 NA SGV SGV P_All_SGV
HiC_scaffold_7 18442241 NA SGV SGV P_All_SGV
HiC_scaffold_7 18444778 NA SGV SGV P_All_SGV
HiC_scaffold_7 18449360 NA SGV SGV P_All_SGV
HiC_scaffold_7 18449409 NA SGV SGV P_All_SGV
HiC_scaffold_7 18449529 NA SGV SGV P_All_SGV
HiC_scaffold_7 18449530 NA SGV SGV P_All_SGV
HiC_scaffold_7 18449557 NA SGV SGV P_All_SGV
HiC_scaffold_7 18450973 NA SGV SGV P_All_SGV
HiC_scaffold_7 18450982 NA SGV SGV P_All_SGV
HiC_scaffold_7 18451215 NA SGV SGV P_All_SGV
HiC_scaffold_7 18453076 NA SGV SGV P_All_SGV
HiC_scaffold_8 19759133 map2k6 P_BAV Intro P_All_SGV
HiC_scaffold_8 19761845 map2k6 P_BAV Intro P_All_SGV
HiC_scaffold_8 19761887 map2k6 P_BAV Intro P_All_SGV
HiC_scaffold_8 19958002 galr2 P_NCC Intro P_All_SGV
HiC_scaffold_8 19961303 galr2 P_NCC Intro P_only
HiC_scaffold_8 21601763 grid2ip SGV SGV P_All_SGV
HiC_scaffold_8 21601770 grid2ip SGV SGV P_All_SGV
HiC_scaffold_8 21601776 grid2ip SGV SGV P_All_SGV
HiC_scaffold_8 21604355 grid2ip SGV SGV P_All_SGV
HiC_scaffold_9 25097929 NA SGV SGV P_All_SGV
HiC_scaffold_9 25099669 NA SGV SGV P_All_SGV
HiC_scaffold_9 25247920 fut9 SGV SGV P_All_SGV
HiC_scaffold_9 25247961 fut9 SGV SGV P_All_SGV
HiC_scaffold_9 25248490 fut9 SGV SGV P_GEO
HiC_scaffold_9 25252956 fut9 SGV SGV P_GEO
HiC_scaffold_9 25253730 fut9 SGV SGV P_GEO
HiC_scaffold_9 25253831 fut9 SGV SGV P_GEO
HiC_scaffold_9 25254311 fut9 SGV SGV P_All_SGV
HiC_scaffold_9 25254715 fut9 SGV SGV P_All_SGV
HiC_scaffold_9 25255068 fut9 SGV SGV P_All_SGV
HiC_scaffold_9 25255247 fut9 SGV SGV P_All_SGV
HiC_scaffold_9 25259065 fut9 SGV SGV P_All_SGV
HiC_scaffold_9 25259579 fut9 SGV SGV P_All_SGV
HiC_scaffold_9 25259679 fut9 SGV SGV P_All_SGV
HiC_scaffold_9 25259680 fut9 SGV SGV P_All_SGV
HiC_scaffold_9 25260159 fut9 SGV SGV P_GEO
HiC_scaffold_9 25260324 fut9 SGV SGV P_All_SGV
HiC_scaffold_9 25305758 fhl2 SGV SGV P_All_SGV
HiC_scaffold_9 28311509 dcun1d2 SGV SGV P_All_SGV
HiC_scaffold_9 28313096 dcun1d2 SGV SGV P_All_SGV
HiC_scaffold_9 28313240 dcun1d2 SGV SGV P_All_SGV
HiC_scaffold_9 28313264 dcun1d2 SGV SGV P_All_SGV
HiC_scaffold_9 28314080 dcun1d2 SGV SGV P_All_SGV
HiC_scaffold_9 28314081 dcun1d2 SGV SGV P_All_SGV
HiC_scaffold_9 28315226 dcun1d2 SGV SGV P_All_SGV
HiC_scaffold_11 8072317 zfhx4 DENOVO DENOVO P_only
HiC_scaffold_11 8318117 NA SGV SGV P_All_SGV
HiC_scaffold_11 8352568 hnf4g SGV SGV P_All_SGV
HiC_scaffold_11 9486728 prlh SGV SGV P_All_SGV
HiC_scaffold_11 9486758 prlh SGV SGV P_All_SGV
HiC_scaffold_11 9490462 prlh SGV SGV P_All_SGV
HiC_scaffold_11 9491985 prlh SGV SGV P_All_SGV
HiC_scaffold_11 9492105 prlh SGV SGV P_All_SGV
HiC_scaffold_11 9492111 prlh SGV SGV P_All_SGV
HiC_scaffold_11 9492113 prlh SGV SGV P_All_SGV
HiC_scaffold_11 9493870 prlh SGV SGV P_All_SGV
HiC_scaffold_11 9496004 prlh SGV SGV P_All_SGV
HiC_scaffold_11 9496058 prlh SGV SGV P_All_SGV
HiC_scaffold_11 9497345 prlh SGV SGV P_All_SGV
HiC_scaffold_11 9498537 prlh SGV SGV P_All_SGV
HiC_scaffold_11 9503186 prlh P_NCC Intro P_All_SGV
HiC_scaffold_11 9504312 prlh P_NCC Intro P_All_SGV
HiC_scaffold_11 9504602 prlh P_NCC Intro P_All_SGV
HiC_scaffold_11 9506153 prlh P_NCC Intro P_All_SGV
HiC_scaffold_11 9506387 prlh P_NCC Intro P_All_SGV
HiC_scaffold_11 9508203 prlh P_NCC Intro P_All_SGV
HiC_scaffold_11 9517922 NA P_NCC Intro P_All_SGV
HiC_scaffold_11 9517946 NA P_NCC Intro P_All_SGV
HiC_scaffold_11 9517949 NA P_NCC Intro P_All_SGV
HiC_scaffold_11 9863908 slc51a SGV SGV P_All_SGV
HiC_scaffold_11 9865646 slc51a SGV SGV P_All_SGV
HiC_scaffold_11 9867243 slc51a SGV SGV P_All_SGV
HiC_scaffold_11 9867353 slc51a SGV SGV P_All_SGV
HiC_scaffold_11 9867378 slc51a SGV SGV P_All_SGV
HiC_scaffold_11 9870705 slc51a SGV SGV P_All_SGV
HiC_scaffold_11 9871563 slc51a SGV SGV P_All_SGV
HiC_scaffold_11 9876435 slc51a SGV SGV P_All_SGV
HiC_scaffold_11 9877364 slc51a SGV SGV P_All_SGV
HiC_scaffold_11 9878080 slc51a SGV SGV P_All_SGV
HiC_scaffold_11 9879069 slc51a SGV SGV P_All_SGV
HiC_scaffold_11 9879121 slc51a SGV SGV P_All_SGV
HiC_scaffold_11 9879430 slc51a DENOVO DENOVO P_only
HiC_scaffold_11 9879729 slc51a DENOVO DENOVO P_only
HiC_scaffold_11 9881116 slc51a SGV SGV P_All_SGV
HiC_scaffold_11 9881145 slc51a SGV SGV P_All_SGV
HiC_scaffold_11 9881340 slc51a SGV SGV P_All_SGV
HiC_scaffold_11 9883039 slc51a DENOVO DENOVO P_only
HiC_scaffold_11 9883057 slc51a DENOVO DENOVO P_only
HiC_scaffold_11 9884585 slc51a DENOVO DENOVO P_only
HiC_scaffold_11 9885142 slc51a DENOVO DENOVO P_only
HiC_scaffold_11 9885553 slc51a SGV SGV P_All_SGV
HiC_scaffold_11 9886065 slc51a SGV SGV P_All_SGV
HiC_scaffold_11 9886126 slc51a SGV SGV P_All_SGV
HiC_scaffold_11 9886247 slc51a SGV SGV P_All_SGV
HiC_scaffold_11 9886266 slc51a DENOVO DENOVO P_only
HiC_scaffold_11 9886376 slc51a SGV SGV P_All_SGV
HiC_scaffold_11 9886377 slc51a SGV SGV P_All_SGV
HiC_scaffold_11 9887218 slc51a SGV SGV P_All_SGV
HiC_scaffold_11 9922027 cmbl SGV SGV P_All_SGV
HiC_scaffold_11 9923156 cmbl SGV SGV P_All_SGV
HiC_scaffold_11 9923248 cmbl SGV SGV P_All_SGV
HiC_scaffold_11 9923530 cmbl DENOVO DENOVO P_only
HiC_scaffold_11 9924142 cmbl DENOVO DENOVO P_only
HiC_scaffold_11 9924275 cmbl DENOVO DENOVO P_only
HiC_scaffold_11 9924479 cmbl DENOVO DENOVO P_only
HiC_scaffold_11 9925108 cmbl DENOVO DENOVO P_only
HiC_scaffold_11 9925306 cmbl DENOVO DENOVO P_only
HiC_scaffold_11 9926007 cmbl DENOVO DENOVO P_only
HiC_scaffold_11 9936488 cmbl SGV SGV P_All_SGV
HiC_scaffold_11 9954055 mtrr SGV SGV P_All_SGV
HiC_scaffold_11 9958181 mtrr SGV SGV P_All_SGV
HiC_scaffold_11 10281722 NA SGV SGV P_All_SGV
HiC_scaffold_11 10905273 NA SGV SGV P_NCC
HiC_scaffold_11 10905777 NA SGV SGV P_All_SGV
HiC_scaffold_11 10905780 NA SGV SGV P_All_SGV
HiC_scaffold_11 10913509 NA SGV SGV P_All_SGV
HiC_scaffold_11 10913633 NA SGV SGV P_All_SGV
HiC_scaffold_11 10920637 cd226 SGV SGV P_All_SGV
HiC_scaffold_11 10920640 cd226 SGV SGV P_All_SGV
HiC_scaffold_11 10924528 cd226 SGV SGV P_BAV
HiC_scaffold_11 10929888 cd226 SGV SGV P_GEO
HiC_scaffold_11 10929901 cd226 SGV SGV P_All_SGV
HiC_scaffold_11 10929937 cd226 SGV SGV P_All_SGV
HiC_scaffold_11 10948683 cd226 DENOVO DENOVO P_only
HiC_scaffold_11 10954070 dok6 SGV SGV P_All_SGV
HiC_scaffold_11 10954195 dok6 SGV SGV P_All_SGV
HiC_scaffold_11 10954446 dok6 SGV SGV P_All_SGV
HiC_scaffold_11 10954687 dok6 SGV SGV P_All_SGV
HiC_scaffold_11 10954932 dok6 SGV SGV P_All_SGV
HiC_scaffold_11 10955089 dok6 SGV SGV P_All_SGV
HiC_scaffold_11 10956585 dok6 SGV SGV P_All_SGV
HiC_scaffold_11 10957485 dok6 SGV SGV P_All_SGV
HiC_scaffold_11 10959385 dok6 SGV SGV P_All_SGV
HiC_scaffold_11 10959423 dok6 SGV SGV P_All_SGV
HiC_scaffold_11 10959550 dok6 SGV SGV P_All_SGV
HiC_scaffold_11 10963929 dok6 SGV SGV P_All_SGV
HiC_scaffold_11 10964474 dok6 SGV SGV P_All_SGV
HiC_scaffold_11 10964503 dok6 SGV SGV P_All_SGV
HiC_scaffold_11 10964853 dok6 SGV SGV P_All_SGV
HiC_scaffold_11 10965030 dok6 SGV SGV P_All_SGV
HiC_scaffold_11 10966888 dok6 SGV SGV P_All_SGV
HiC_scaffold_11 10967500 dok6 SGV SGV P_All_SGV
HiC_scaffold_11 10967528 dok6 SGV SGV P_All_SGV
HiC_scaffold_11 10967531 dok6 SGV SGV P_All_SGV
HiC_scaffold_11 10967532 dok6 SGV SGV P_All_SGV
HiC_scaffold_11 10967549 dok6 SGV SGV P_All_SGV
HiC_scaffold_11 10967555 dok6 SGV SGV P_All_SGV
HiC_scaffold_11 10967584 dok6 SGV SGV P_All_SGV
HiC_scaffold_11 10968455 dok6 SGV SGV P_All_SGV
HiC_scaffold_11 10969184 dok6 SGV SGV P_All_SGV
HiC_scaffold_11 10969186 dok6 SGV SGV P_All_SGV
HiC_scaffold_11 10969282 dok6 SGV SGV P_All_SGV
HiC_scaffold_11 10969327 dok6 SGV SGV P_All_SGV
HiC_scaffold_11 10970804 dok6 SGV SGV P_All_SGV
HiC_scaffold_11 10970874 dok6 SGV SGV P_All_SGV
HiC_scaffold_11 10971010 dok6 SGV SGV P_All_SGV
HiC_scaffold_11 10971046 dok6 SGV SGV P_All_SGV
HiC_scaffold_11 10972245 dok6 SGV SGV P_All_SGV
HiC_scaffold_11 10973457 dok6 SGV SGV P_All_SGV
HiC_scaffold_11 10973476 dok6 SGV SGV P_All_SGV
HiC_scaffold_11 10974320 dok6 SGV SGV P_All_SGV
HiC_scaffold_11 10974611 dok6 SGV SGV P_All_SGV
HiC_scaffold_11 10974612 dok6 SGV SGV P_All_SGV
HiC_scaffold_11 10974738 dok6 SGV SGV P_All_SGV
HiC_scaffold_11 10974870 dok6 SGV SGV P_All_SGV
HiC_scaffold_11 10975069 dok6 SGV SGV P_All_SGV
HiC_scaffold_11 10977868 dok6 SGV SGV P_All_SGV
HiC_scaffold_11 10979206 dok6 SGV SGV P_All_SGV
HiC_scaffold_11 10980120 dok6 SGV SGV P_All_SGV
HiC_scaffold_11 10980172 dok6 SGV SGV P_All_SGV
HiC_scaffold_11 10980238 dok6 SGV SGV P_All_SGV
HiC_scaffold_11 10980379 dok6 SGV SGV P_All_SGV
HiC_scaffold_11 10980404 dok6 SGV SGV P_All_SGV
HiC_scaffold_11 10980407 dok6 SGV SGV P_All_SGV
HiC_scaffold_11 11059975 crispld1 SGV SGV P_All_SGV
HiC_scaffold_11 11060339 crispld1 SGV SGV P_GEO
HiC_scaffold_11 11060888 crispld1 SGV SGV P_All_SGV
HiC_scaffold_11 11061499 crispld1 SGV SGV P_All_SGV
HiC_scaffold_11 11071330 crispld1 SGV SGV P_All_SGV
HiC_scaffold_11 11071514 crispld1 SGV SGV P_All_SGV
HiC_scaffold_11 11071517 crispld1 SGV SGV P_All_SGV
HiC_scaffold_11 11281015 NA SGV SGV P_All_SGV
HiC_scaffold_11 11281044 NA SGV SGV P_All_SGV
HiC_scaffold_11 11281045 NA SGV SGV P_All_SGV
HiC_scaffold_11 11281067 NA SGV SGV P_All_SGV
HiC_scaffold_11 11281102 NA SGV SGV P_All_SGV
HiC_scaffold_11 11281144 NA SGV SGV P_All_SGV
HiC_scaffold_11 11281451 NA SGV SGV P_All_SGV
HiC_scaffold_11 11281488 NA SGV SGV P_All_SGV
HiC_scaffold_11 11281498 NA SGV SGV P_All_SGV
HiC_scaffold_11 11281584 NA SGV SGV P_All_SGV
HiC_scaffold_11 11281798 NA SGV SGV P_All_SGV
HiC_scaffold_11 11281923 NA SGV SGV P_All_SGV
HiC_scaffold_11 11287772 NA SGV SGV P_All_SGV
HiC_scaffold_11 11288560 NA SGV SGV P_All_SGV
HiC_scaffold_11 11288596 NA SGV SGV P_All_SGV
HiC_scaffold_11 11288609 NA SGV SGV P_All_SGV
HiC_scaffold_11 11288760 NA SGV SGV P_All_SGV
HiC_scaffold_11 11289348 NA SGV SGV P_All_SGV
HiC_scaffold_11 11289349 NA SGV SGV P_All_SGV
HiC_scaffold_11 11290756 NA SGV SGV P_All_SGV
HiC_scaffold_11 11290805 NA SGV SGV P_All_SGV
HiC_scaffold_11 11290904 NA SGV SGV P_All_SGV
HiC_scaffold_11 11290943 NA SGV SGV P_All_SGV
HiC_scaffold_11 11290953 NA SGV SGV P_All_SGV
HiC_scaffold_11 11290998 NA SGV SGV P_All_SGV
HiC_scaffold_11 11291027 NA SGV SGV P_All_SGV
HiC_scaffold_11 11291118 NA SGV SGV P_All_SGV
HiC_scaffold_11 11291192 NA SGV SGV P_All_SGV
HiC_scaffold_11 11291193 NA SGV SGV P_All_SGV
HiC_scaffold_11 11292717 NA SGV SGV P_All_SGV
HiC_scaffold_11 11292833 NA SGV SGV P_All_SGV
HiC_scaffold_11 11294281 NA SGV SGV P_GEO
HiC_scaffold_11 11975348 ncoa2 P_CUN Intro P_All_SGV
HiC_scaffold_11 11975826 ncoa2 P_CUN Intro P_All_SGV
HiC_scaffold_11 11975827 ncoa2 P_CUN Intro P_All_SGV
HiC_scaffold_11 11978389 ncoa2 P_CUN Intro P_All_SGV
HiC_scaffold_11 12943043 spice1 SGV SGV P_All_SGV
HiC_scaffold_11 12943241 spice1 SGV SGV P_All_SGV
HiC_scaffold_11 12944793 shisa2 SGV SGV P_All_SGV
HiC_scaffold_11 12947626 shisa2 SGV SGV P_All_SGV
HiC_scaffold_11 12950988 shisa2 SGV SGV P_All_SGV
HiC_scaffold_11 12951097 shisa2 SGV SGV P_All_SGV
HiC_scaffold_11 12951106 shisa2 SGV SGV P_All_SGV
HiC_scaffold_11 12952139 shisa2 SGV SGV P_All_SGV
HiC_scaffold_11 12952236 shisa2 SGV SGV P_All_SGV
HiC_scaffold_11 12953215 shisa2 SGV SGV P_CUN
HiC_scaffold_11 12953747 shisa2 SGV SGV P_All_SGV
HiC_scaffold_11 12954073 shisa2 SGV SGV P_CUN
HiC_scaffold_11 12954804 shisa2 SGV SGV P_All_SGV
HiC_scaffold_11 12956053 shisa2 SGV SGV P_All_SGV
HiC_scaffold_11 12956329 shisa2 SGV SGV P_CUN
HiC_scaffold_11 12956451 shisa2 SGV SGV P_All_SGV
HiC_scaffold_11 12957031 shisa2 SGV SGV P_All_SGV
HiC_scaffold_11 12957667 shisa2 SGV SGV P_All_SGV
HiC_scaffold_11 12958049 shisa2 SGV SGV P_CUN
HiC_scaffold_11 12958291 shisa2 SGV SGV P_All_SGV
HiC_scaffold_11 12958931 shisa2 SGV SGV P_All_SGV
HiC_scaffold_11 12959288 shisa2 SGV SGV P_All_SGV
HiC_scaffold_11 12962909 shisa2 SGV SGV P_All_SGV
HiC_scaffold_11 12962920 shisa2 SGV SGV P_All_SGV
HiC_scaffold_11 12962994 shisa2 SGV SGV P_All_SGV
HiC_scaffold_11 12963105 shisa2 SGV SGV P_All_SGV
HiC_scaffold_11 12963152 shisa2 SGV SGV P_All_SGV
HiC_scaffold_11 12963153 shisa2 SGV SGV P_All_SGV
HiC_scaffold_11 12963188 shisa2 SGV SGV P_All_SGV
HiC_scaffold_11 12963236 shisa2 SGV SGV P_All_SGV
HiC_scaffold_11 12963668 shisa2 SGV SGV P_All_SGV
HiC_scaffold_11 12963679 shisa2 SGV SGV P_All_SGV
HiC_scaffold_11 12963815 shisa2 SGV SGV P_All_SGV
HiC_scaffold_11 12963932 shisa2 SGV SGV P_All_SGV
HiC_scaffold_11 12964401 shisa2 SGV SGV P_All_SGV
HiC_scaffold_11 12964555 shisa2 SGV SGV P_All_SGV
HiC_scaffold_11 12971445 shisa2 SGV SGV P_All_SGV
HiC_scaffold_11 12971613 shisa2 SGV SGV P_All_SGV
HiC_scaffold_11 12971848 shisa2 SGV SGV P_All_SGV
HiC_scaffold_11 12972124 shisa2 SGV SGV P_All_SGV
HiC_scaffold_11 12973165 NA SGV SGV P_All_SGV
HiC_scaffold_11 12973390 NA SGV SGV P_All_SGV
HiC_scaffold_11 12973408 NA SGV SGV P_All_SGV
HiC_scaffold_11 12973701 NA SGV SGV P_All_SGV
HiC_scaffold_11 12973711 NA SGV SGV P_All_SGV
HiC_scaffold_11 12973716 NA SGV SGV P_All_SGV
HiC_scaffold_11 12973783 NA SGV SGV P_All_SGV
HiC_scaffold_11 12973956 NA SGV SGV P_All_SGV
HiC_scaffold_11 12974042 NA SGV SGV P_All_SGV
HiC_scaffold_11 12974175 NA SGV SGV P_All_SGV
HiC_scaffold_11 12974247 NA SGV SGV P_All_SGV
HiC_scaffold_11 12974278 NA SGV SGV P_All_SGV
HiC_scaffold_11 12974362 NA SGV SGV P_All_SGV
HiC_scaffold_11 12974710 NA SGV SGV P_All_SGV
HiC_scaffold_11 12975311 NA SGV SGV P_All_SGV
HiC_scaffold_11 12976076 NA SGV SGV P_All_SGV
HiC_scaffold_11 12976403 NA SGV SGV P_All_SGV
HiC_scaffold_11 12976965 NA SGV SGV P_All_SGV
HiC_scaffold_11 12976975 NA SGV SGV P_All_SGV
HiC_scaffold_11 12976982 NA SGV SGV P_All_SGV
HiC_scaffold_11 12976997 NA SGV SGV P_All_SGV
HiC_scaffold_11 12977565 NA SGV SGV P_All_SGV
HiC_scaffold_11 12978004 NA SGV SGV P_All_SGV
HiC_scaffold_11 12978007 NA SGV SGV P_All_SGV
HiC_scaffold_11 12978072 NA SGV SGV P_All_SGV
HiC_scaffold_11 12978832 NA SGV SGV P_All_SGV
HiC_scaffold_11 12978867 NA SGV SGV P_All_SGV
HiC_scaffold_11 12978868 NA SGV SGV P_All_SGV
HiC_scaffold_11 12979090 NA SGV SGV P_All_SGV
HiC_scaffold_11 12979132 NA SGV SGV P_All_SGV
HiC_scaffold_11 12979139 NA SGV SGV P_All_SGV
HiC_scaffold_11 12979932 NA SGV SGV P_All_SGV
HiC_scaffold_11 12980001 NA SGV SGV P_All_SGV
HiC_scaffold_11 12980653 atp8a2 SGV SGV P_All_SGV
HiC_scaffold_11 12981125 atp8a2 SGV SGV P_All_SGV
HiC_scaffold_11 12981413 atp8a2 SGV SGV P_All_SGV
HiC_scaffold_11 12982231 atp8a2 SGV SGV P_All_SGV
HiC_scaffold_11 12982754 atp8a2 SGV SGV P_All_SGV
HiC_scaffold_11 12982757 atp8a2 SGV SGV P_All_SGV
HiC_scaffold_11 12983723 atp8a2 SGV SGV P_All_SGV
HiC_scaffold_11 12983732 atp8a2 SGV SGV P_All_SGV
HiC_scaffold_11 12983772 atp8a2 SGV SGV P_All_SGV
HiC_scaffold_11 12983855 atp8a2 SGV SGV P_All_SGV
HiC_scaffold_11 12983868 atp8a2 SGV SGV P_All_SGV
HiC_scaffold_11 12983869 atp8a2 SGV SGV P_All_SGV
HiC_scaffold_11 12984011 atp8a2 SGV SGV P_All_SGV
HiC_scaffold_11 12984018 atp8a2 SGV SGV P_All_SGV
HiC_scaffold_11 12984124 atp8a2 SGV SGV P_All_SGV
HiC_scaffold_11 12984206 atp8a2 SGV SGV P_All_SGV
HiC_scaffold_11 12984693 atp8a2 SGV SGV P_All_SGV
HiC_scaffold_11 12985205 atp8a2 SGV SGV P_All_SGV
HiC_scaffold_11 12985230 atp8a2 SGV SGV P_All_SGV
HiC_scaffold_11 12985522 atp8a2 SGV SGV P_All_SGV
HiC_scaffold_11 12985563 atp8a2 SGV SGV P_All_SGV
HiC_scaffold_11 12985564 atp8a2 SGV SGV P_All_SGV
HiC_scaffold_11 12985610 atp8a2 SGV SGV P_All_SGV
HiC_scaffold_11 12986975 atp8a2 SGV SGV P_All_SGV
HiC_scaffold_11 12986996 atp8a2 SGV SGV P_All_SGV
HiC_scaffold_11 12988425 atp8a2 SGV SGV P_All_SGV
HiC_scaffold_11 12988511 atp8a2 SGV SGV P_All_SGV
HiC_scaffold_11 12988534 atp8a2 SGV SGV P_All_SGV
HiC_scaffold_11 12989584 atp8a2 SGV SGV P_All_SGV
HiC_scaffold_11 12989607 atp8a2 SGV SGV P_All_SGV
HiC_scaffold_11 12989608 atp8a2 SGV SGV P_All_SGV
HiC_scaffold_11 12989613 atp8a2 SGV SGV P_All_SGV
HiC_scaffold_11 12989936 atp8a2 SGV SGV P_All_SGV
HiC_scaffold_11 12989966 atp8a2 SGV SGV P_All_SGV
HiC_scaffold_11 12990137 atp8a2 SGV SGV P_All_SGV
HiC_scaffold_11 12990164 atp8a2 SGV SGV P_All_SGV
HiC_scaffold_11 12990420 atp8a2 SGV SGV P_All_SGV
HiC_scaffold_11 12990480 atp8a2 SGV SGV P_All_SGV
HiC_scaffold_11 12990589 atp8a2 SGV SGV P_All_SGV
HiC_scaffold_11 12991016 atp8a2 SGV SGV P_All_SGV
HiC_scaffold_11 12991248 atp8a2 SGV SGV P_All_SGV
HiC_scaffold_11 12991595 atp8a2 SGV SGV P_All_SGV
HiC_scaffold_11 12991602 atp8a2 SGV SGV P_All_SGV
HiC_scaffold_11 12992048 atp8a2 SGV SGV P_All_SGV
HiC_scaffold_11 12992135 atp8a2 SGV SGV P_All_SGV
HiC_scaffold_11 12992574 atp8a2 SGV SGV P_All_SGV
HiC_scaffold_11 12993494 atp8a2 SGV SGV P_All_SGV
HiC_scaffold_11 12994367 atp8a2 SGV SGV P_All_SGV
HiC_scaffold_11 12994694 atp8a2 SGV SGV P_All_SGV
HiC_scaffold_11 12995024 atp8a2 SGV SGV P_All_SGV
HiC_scaffold_11 12995178 atp8a2 SGV SGV P_All_SGV
HiC_scaffold_11 12995634 atp8a2 SGV SGV P_All_SGV
HiC_scaffold_11 12996560 atp8a2 SGV SGV P_All_SGV
HiC_scaffold_11 12996574 atp8a2 SGV SGV P_All_SGV
HiC_scaffold_11 12996968 atp8a2 SGV SGV P_All_SGV
HiC_scaffold_11 12999164 atp8a2 SGV SGV P_All_SGV
HiC_scaffold_11 12999312 atp8a2 SGV SGV P_All_SGV
HiC_scaffold_11 12999315 atp8a2 SGV SGV P_All_SGV
HiC_scaffold_11 12999317 atp8a2 SGV SGV P_All_SGV
HiC_scaffold_11 12999630 atp8a2 SGV SGV P_All_SGV
HiC_scaffold_11 12999660 atp8a2 SGV SGV P_All_SGV
HiC_scaffold_11 12999871 atp8a2 SGV SGV P_All_SGV
HiC_scaffold_11 13000743 atp8a2 SGV SGV P_All_SGV
HiC_scaffold_11 13000841 atp8a2 SGV SGV P_All_SGV
HiC_scaffold_11 13000885 atp8a2 SGV SGV P_All_SGV
HiC_scaffold_11 13000933 atp8a2 SGV SGV P_All_SGV
HiC_scaffold_11 13000936 atp8a2 SGV SGV P_All_SGV
HiC_scaffold_11 13000942 atp8a2 SGV SGV P_All_SGV
HiC_scaffold_11 13001787 atp8a2 SGV SGV P_All_SGV
HiC_scaffold_11 13002107 atp8a2 SGV SGV P_All_SGV
HiC_scaffold_11 13002236 atp8a2 SGV SGV P_All_SGV
HiC_scaffold_11 13002712 atp8a2 SGV SGV P_All_SGV
HiC_scaffold_11 13002732 atp8a2 SGV SGV P_All_SGV
HiC_scaffold_11 13002903 atp8a2 SGV SGV P_All_SGV
HiC_scaffold_11 13003024 atp8a2 SGV SGV P_All_SGV
HiC_scaffold_11 13003302 atp8a2 SGV SGV P_All_SGV
HiC_scaffold_11 13003924 atp8a2 SGV SGV P_All_SGV
HiC_scaffold_11 13004797 atp8a2 SGV SGV P_All_SGV
HiC_scaffold_11 13006231 atp8a2 SGV SGV P_All_SGV
HiC_scaffold_11 13006700 atp8a2 SGV SGV P_All_SGV
HiC_scaffold_11 13008671 atp8a2 SGV SGV P_All_SGV
HiC_scaffold_11 13008677 atp8a2 SGV SGV P_All_SGV
HiC_scaffold_11 13011292 atp8a2 SGV SGV P_All_SGV
HiC_scaffold_11 13012231 atp8a2 SGV SGV P_All_SGV
HiC_scaffold_11 13012375 atp8a2 SGV SGV P_All_SGV
HiC_scaffold_11 13012543 atp8a2 SGV SGV P_All_SGV
HiC_scaffold_11 13013834 atp8a2 SGV SGV P_All_SGV
HiC_scaffold_11 13013838 atp8a2 SGV SGV P_All_SGV
HiC_scaffold_11 13013877 atp8a2 SGV SGV P_All_SGV
HiC_scaffold_11 13014011 atp8a2 SGV SGV P_All_SGV
HiC_scaffold_11 13014016 atp8a2 SGV SGV P_All_SGV
HiC_scaffold_11 13014162 atp8a2 SGV SGV P_All_SGV
HiC_scaffold_11 13042426 rnf6 SGV SGV P_All_SGV
HiC_scaffold_11 13049754 rnf6 SGV SGV P_All_SGV
HiC_scaffold_11 13049875 rnf6 SGV SGV P_All_SGV
HiC_scaffold_11 13049909 rnf6 SGV SGV P_All_SGV
HiC_scaffold_11 13062332 cdk8 SGV SGV P_All_SGV
HiC_scaffold_11 20693851 NA SGV SGV P_All_SGV
HiC_scaffold_11 20694353 NA SGV SGV P_All_SGV
HiC_scaffold_11 20694460 NA SGV SGV P_All_SGV
HiC_scaffold_11 20694526 NA SGV SGV P_All_SGV
HiC_scaffold_11 20694553 NA SGV SGV P_All_SGV
HiC_scaffold_11 20694866 NA SGV SGV P_All_SGV
HiC_scaffold_11 20694904 NA SGV SGV P_All_SGV
HiC_scaffold_11 20694983 NA SGV SGV P_All_SGV
HiC_scaffold_11 20695953 NA SGV SGV P_All_SGV
HiC_scaffold_11 20696896 NA SGV SGV P_All_SGV
HiC_scaffold_11 20696901 NA SGV SGV P_All_SGV
HiC_scaffold_11 20696959 NA SGV SGV P_All_SGV
HiC_scaffold_11 20696977 NA SGV SGV P_All_SGV
HiC_scaffold_11 20700818 NA SGV SGV P_All_SGV
HiC_scaffold_11 20703284 NA SGV SGV P_All_SGV
HiC_scaffold_11 20706198 NA SGV SGV P_All_SGV
HiC_scaffold_11 20706206 NA SGV SGV P_All_SGV
HiC_scaffold_11 20706413 NA SGV SGV P_All_SGV
HiC_scaffold_11 20707136 NA SGV SGV P_All_SGV
HiC_scaffold_11 20708325 NA SGV SGV P_All_SGV
HiC_scaffold_11 20708326 NA SGV SGV P_All_SGV
HiC_scaffold_11 20715956 NA SGV SGV P_All_SGV
HiC_scaffold_11 20715960 NA SGV SGV P_All_SGV
HiC_scaffold_11 21370138 fbxl7 SGV SGV P_All_SGV
HiC_scaffold_11 21372125 fbxl7 SGV SGV P_All_SGV
HiC_scaffold_11 21372452 fbxl7 SGV SGV P_All_SGV
HiC_scaffold_11 21372463 fbxl7 SGV SGV P_All_SGV
HiC_scaffold_11 21373333 fbxl7 SGV SGV P_All_SGV
HiC_scaffold_11 21373376 fbxl7 SGV SGV P_All_SGV
HiC_scaffold_11 21376297 med1 SGV SGV P_All_SGV
HiC_scaffold_11 21376512 med1 SGV SGV P_All_SGV
HiC_scaffold_11 21376519 med1 SGV SGV P_All_SGV
HiC_scaffold_11 21377641 med1 SGV SGV P_All_SGV
HiC_scaffold_11 21377705 med1 SGV SGV P_All_SGV
HiC_scaffold_11 21379231 med1 SGV SGV P_All_SGV
HiC_scaffold_11 21379326 med1 SGV SGV P_All_SGV
HiC_scaffold_11 21379370 med1 SGV SGV P_All_SGV
HiC_scaffold_11 21379834 med1 SGV SGV P_All_SGV
HiC_scaffold_11 21380458 med1 SGV SGV P_All_SGV
HiC_scaffold_11 21380512 med1 SGV SGV P_All_SGV
HiC_scaffold_11 21380514 med1 SGV SGV P_All_SGV
HiC_scaffold_11 21380531 med1 SGV SGV P_All_SGV
HiC_scaffold_11 21380533 med1 SGV SGV P_All_SGV
HiC_scaffold_11 21380550 med1 SGV SGV P_All_SGV
HiC_scaffold_11 21380551 med1 SGV SGV P_All_SGV
HiC_scaffold_11 21380582 med1 SGV SGV P_All_SGV
HiC_scaffold_11 21380591 med1 SGV SGV P_All_SGV
HiC_scaffold_11 21380660 med1 SGV SGV P_All_SGV
HiC_scaffold_11 21380682 med1 SGV SGV P_All_SGV
HiC_scaffold_11 21380819 med1 SGV SGV P_All_SGV
HiC_scaffold_11 21381096 med1 SGV SGV P_All_SGV
HiC_scaffold_11 21382026 med1 SGV SGV P_All_SGV
HiC_scaffold_11 21383177 med1 SGV SGV P_All_SGV
HiC_scaffold_11 21383242 med1 SGV SGV P_All_SGV
HiC_scaffold_11 21383627 med1 SGV SGV P_All_SGV
HiC_scaffold_11 21629708 NA SGV SGV P_All_SGV
HiC_scaffold_11 21629947 NA SGV SGV P_All_SGV
HiC_scaffold_11 21630074 NA SGV SGV P_GEO
HiC_scaffold_11 21630332 NA SGV SGV P_All_SGV
HiC_scaffold_11 21630415 NA SGV SGV P_All_SGV
HiC_scaffold_11 21630434 NA SGV SGV P_All_SGV
HiC_scaffold_11 21630435 NA SGV SGV P_All_SGV
HiC_scaffold_11 21630978 NA SGV SGV P_All_SGV
HiC_scaffold_11 21631202 NA SGV SGV P_All_SGV
HiC_scaffold_11 21631793 NA SGV SGV P_GEO
HiC_scaffold_11 21632030 NA SGV SGV P_All_SGV
HiC_scaffold_11 21634014 NA DENOVO DENOVO P_only
HiC_scaffold_11 21634401 NA SGV SGV P_GEO
HiC_scaffold_11 21634485 NA SGV SGV P_GEO
HiC_scaffold_11 21634490 NA SGV SGV P_GEO
HiC_scaffold_11 21635262 NA SGV SGV P_All_SGV
HiC_scaffold_11 21636544 NA SGV SGV P_All_SGV
HiC_scaffold_11 21637779 NA SGV SGV P_All_SGV
HiC_scaffold_11 21637818 NA SGV SGV P_All_SGV
HiC_scaffold_11 21637867 NA SGV SGV P_All_SGV
HiC_scaffold_11 21637887 NA SGV SGV P_All_SGV
HiC_scaffold_11 21638208 NA SGV SGV P_All_SGV
HiC_scaffold_11 21638323 NA SGV SGV P_All_SGV
HiC_scaffold_11 21638509 NA SGV SGV P_All_SGV
HiC_scaffold_11 21638660 NA SGV SGV P_All_SGV
HiC_scaffold_11 21638665 NA SGV SGV P_All_SGV
HiC_scaffold_11 21638668 NA SGV SGV P_All_SGV
HiC_scaffold_11 21638686 NA SGV SGV P_All_SGV
HiC_scaffold_11 21638698 NA SGV SGV P_All_SGV
HiC_scaffold_11 21638790 NA SGV SGV P_All_SGV
HiC_scaffold_11 21638801 NA SGV SGV P_All_SGV
HiC_scaffold_11 21638961 NA SGV SGV P_All_SGV
HiC_scaffold_11 21639111 NA SGV SGV P_GEO
HiC_scaffold_11 21639793 NA SGV SGV P_All_SGV
HiC_scaffold_11 21680502 NA SGV SGV P_All_SGV
HiC_scaffold_11 21685233 NA SGV SGV P_All_SGV
HiC_scaffold_11 27960838 NA SGV SGV P_All_SGV
HiC_scaffold_14 257401 NA SGV SGV P_All_SGV
HiC_scaffold_14 4534065 NA SGV SGV P_All_SGV
HiC_scaffold_14 4541616 NA SGV SGV P_All_SGV
HiC_scaffold_14 23354300 NA SGV SGV P_All_SGV
HiC_scaffold_14 23354449 NA SGV SGV P_All_SGV
HiC_scaffold_14 23354873 NA DENOVO DENOVO P_only
HiC_scaffold_14 23354895 NA SGV SGV P_All_SGV
HiC_scaffold_14 23355625 NA SGV SGV P_All_SGV
HiC_scaffold_14 23365782 zbed1 SGV SGV P_All_SGV
HiC_scaffold_14 23370718 zbed1 SGV SGV P_All_SGV
HiC_scaffold_14 23379710 zbed1 SGV SGV P_All_SGV
HiC_scaffold_14 23383156 zbed1 SGV SGV P_All_SGV
HiC_scaffold_14 23383204 zbed1 SGV SGV P_All_SGV
HiC_scaffold_14 23386990 zbed1 SGV SGV P_All_SGV
HiC_scaffold_14 23388890 zbed1 SGV SGV P_All_SGV
HiC_scaffold_14 23389037 zbed1 SGV SGV P_All_SGV
HiC_scaffold_14 23402599 zbed1 SGV SGV P_All_SGV
HiC_scaffold_15 2090890 NA SGV SGV P_All_SGV
HiC_scaffold_15 2093652 NA SGV SGV P_All_SGV
HiC_scaffold_15 2093685 NA SGV SGV P_All_SGV
HiC_scaffold_16 8221709 ptprs SGV SGV P_All_SGV
HiC_scaffold_16 8222854 ptprs SGV SGV P_All_SGV
HiC_scaffold_16 8222919 ptprs SGV SGV P_All_SGV
HiC_scaffold_16 8223699 ptprs SGV SGV P_All_SGV
HiC_scaffold_16 8224518 ptprs SGV SGV P_All_SGV
HiC_scaffold_16 8226449 ptprs SGV SGV P_All_SGV
HiC_scaffold_16 8227710 ptprs SGV SGV P_All_SGV
HiC_scaffold_16 8228377 ptprs SGV SGV P_NCC
HiC_scaffold_16 8228423 ptprs SGV SGV P_NCC
HiC_scaffold_16 8228462 ptprs SGV SGV P_All_SGV
HiC_scaffold_16 8229659 ptprs SGV SGV P_All_SGV
HiC_scaffold_16 8231593 ptprs SGV SGV P_All_SGV
HiC_scaffold_16 8231608 ptprs SGV SGV P_NCC
HiC_scaffold_16 8231656 ptprs SGV SGV P_All_SGV
HiC_scaffold_16 8231664 ptprs SGV SGV P_All_SGV
HiC_scaffold_16 8231703 ptprs SGV SGV P_All_SGV
HiC_scaffold_16 8231751 ptprs SGV SGV P_All_SGV
HiC_scaffold_16 8231755 ptprs SGV SGV P_All_SGV
HiC_scaffold_16 8231805 ptprs SGV SGV P_All_SGV
HiC_scaffold_16 8231845 ptprs SGV SGV P_All_SGV
HiC_scaffold_16 8231997 ptprs SGV SGV P_All_SGV
HiC_scaffold_16 8232105 ptprs SGV SGV P_NCC
HiC_scaffold_16 8232131 ptprs SGV SGV P_All_SGV
HiC_scaffold_16 8232139 ptprs SGV SGV P_All_SGV
HiC_scaffold_16 8232145 ptprs SGV SGV P_All_SGV
HiC_scaffold_16 8232157 ptprs SGV SGV P_All_SGV
HiC_scaffold_16 8232176 ptprs SGV SGV P_All_SGV
HiC_scaffold_16 8232204 ptprs SGV SGV P_All_SGV
HiC_scaffold_16 8232282 ptprs SGV SGV P_All_SGV
HiC_scaffold_16 8232590 ptprs SGV SGV P_All_SGV
HiC_scaffold_16 8232882 ptprs SGV SGV P_NCC
HiC_scaffold_16 8233311 ptprs SGV SGV P_All_SGV
HiC_scaffold_16 8233316 ptprs SGV SGV P_All_SGV
HiC_scaffold_16 8233352 ptprs SGV SGV P_All_SGV
HiC_scaffold_16 8233766 ptprs SGV SGV P_All_SGV
HiC_scaffold_16 8234214 ptprs SGV SGV P_All_SGV
HiC_scaffold_16 8237852 ptprs SGV SGV P_All_SGV
HiC_scaffold_16 8240138 ptprs SGV SGV P_All_SGV
HiC_scaffold_16 8244456 ptprs SGV SGV P_All_SGV
HiC_scaffold_16 8246001 ptprs SGV SGV P_All_SGV
HiC_scaffold_16 8246029 ptprs SGV SGV P_All_SGV
HiC_scaffold_16 8246536 ptprs SGV SGV P_All_SGV
HiC_scaffold_16 8247106 ptprs SGV SGV P_All_SGV
HiC_scaffold_16 8247269 ptprs SGV SGV P_All_SGV
HiC_scaffold_16 8247395 ptprs SGV SGV P_All_SGV
HiC_scaffold_16 8249462 ptprs SGV SGV P_All_SGV
HiC_scaffold_16 8250550 ptprs SGV SGV P_All_SGV
HiC_scaffold_16 8251726 ptprs DENOVO DENOVO P_only
HiC_scaffold_16 8251751 ptprs DENOVO DENOVO P_only
HiC_scaffold_16 8251902 ptprs SGV SGV P_All_SGV
HiC_scaffold_16 8252087 ptprs SGV SGV P_All_SGV
HiC_scaffold_16 8252115 ptprs SGV SGV P_All_SGV
HiC_scaffold_16 8252149 ptprs SGV SGV P_All_SGV
HiC_scaffold_16 8252156 ptprs SGV SGV P_All_SGV
HiC_scaffold_16 8252161 ptprs SGV SGV P_All_SGV
HiC_scaffold_16 8252202 ptprs SGV SGV P_All_SGV
HiC_scaffold_16 10002749 b3gnt3 SGV SGV P_All_SGV
HiC_scaffold_16 10004239 b3gnt3 SGV SGV P_All_SGV
HiC_scaffold_16 10004308 b3gnt3 SGV SGV P_All_SGV
HiC_scaffold_16 10004438 b3gnt3 SGV SGV P_All_SGV
HiC_scaffold_16 10004441 b3gnt3 SGV SGV P_All_SGV
HiC_scaffold_16 10004449 b3gnt3 SGV SGV P_All_SGV
HiC_scaffold_16 10004466 b3gnt3 SGV SGV P_All_SGV
HiC_scaffold_16 10004468 b3gnt3 SGV SGV P_All_SGV
HiC_scaffold_16 10004579 b3gnt3 SGV SGV P_All_SGV
HiC_scaffold_16 10005174 b3gnt3 SGV SGV P_GEO_CUN
HiC_scaffold_16 10005186 b3gnt3 SGV SGV P_All_SGV
HiC_scaffold_16 10006884 b3gnt3 SGV SGV P_All_SGV
HiC_scaffold_16 10007133 b3gnt3 SGV SGV P_All_SGV
HiC_scaffold_16 10009578 b3gnt3 SGV SGV P_All_SGV
HiC_scaffold_16 10010965 b3gnt3 SGV SGV P_All_SGV
HiC_scaffold_16 10037331 eef1d SGV SGV P_All_SGV
HiC_scaffold_16 10037341 eef1d SGV SGV P_All_SGV
HiC_scaffold_16 10038425 eef1d SGV SGV P_All_SGV
HiC_scaffold_16 10040686 eef1d SGV SGV P_All_SGV
HiC_scaffold_16 10040700 eef1d SGV SGV P_All_SGV
HiC_scaffold_16 10040726 eef1d SGV SGV P_All_SGV
HiC_scaffold_16 10040728 eef1d SGV SGV P_All_SGV
HiC_scaffold_16 10040764 eef1d SGV SGV P_All_SGV
HiC_scaffold_16 10040778 eef1d SGV SGV P_All_SGV
HiC_scaffold_16 10040785 eef1d SGV SGV P_All_SGV
HiC_scaffold_16 10042051 eef1d SGV SGV P_All_SGV
HiC_scaffold_16 10042063 eef1d SGV SGV P_All_SGV
HiC_scaffold_16 10042163 eef1d SGV SGV P_All_SGV
HiC_scaffold_16 10042308 eef1d SGV SGV P_All_SGV
HiC_scaffold_16 10042310 eef1d SGV SGV P_All_SGV
HiC_scaffold_16 10042312 eef1d SGV SGV P_All_SGV
HiC_scaffold_16 10042317 eef1d SGV SGV P_All_SGV
HiC_scaffold_16 10042378 eef1d SGV SGV P_All_SGV
HiC_scaffold_16 10042869 eef1d SGV SGV P_All_SGV
HiC_scaffold_16 10043021 eef1d SGV SGV P_All_SGV
HiC_scaffold_16 10043077 eef1d SGV SGV P_All_SGV
HiC_scaffold_16 10043088 eef1d SGV SGV P_All_SGV
HiC_scaffold_16 10043169 eef1d SGV SGV P_All_SGV
HiC_scaffold_16 10043260 eef1d SGV SGV P_All_SGV
HiC_scaffold_16 10043272 eef1d SGV SGV P_All_SGV
HiC_scaffold_16 10043283 eef1d SGV SGV P_All_SGV
HiC_scaffold_16 10043284 eef1d SGV SGV P_All_SGV
HiC_scaffold_16 10043322 eef1d SGV SGV P_All_SGV
HiC_scaffold_16 10043345 eef1d SGV SGV P_All_SGV
HiC_scaffold_16 10043451 eef1d SGV SGV P_All_SGV
HiC_scaffold_16 10045336 pycr3 SGV SGV P_All_SGV
HiC_scaffold_16 10045566 pycr3 SGV SGV P_All_SGV
HiC_scaffold_16 10045804 pycr3 SGV SGV P_GEO_CUN
HiC_scaffold_16 10045816 pycr3 SGV SGV P_All_SGV
HiC_scaffold_16 10045835 pycr3 SGV SGV P_All_SGV
HiC_scaffold_16 10045945 pycr3 SGV SGV P_All_SGV
HiC_scaffold_16 10045953 pycr3 SGV SGV P_GEO_CUN
HiC_scaffold_16 10046111 pycr3 SGV SGV P_All_SGV
HiC_scaffold_16 10072066 NA SGV SGV P_All_SGV
HiC_scaffold_16 10072079 NA SGV SGV P_All_SGV
HiC_scaffold_16 10072388 NA SGV SGV P_All_SGV
HiC_scaffold_16 10072395 NA SGV SGV P_All_SGV
HiC_scaffold_16 10072513 NA SGV SGV P_All_SGV
HiC_scaffold_16 10073828 NA SGV SGV P_All_SGV
HiC_scaffold_16 10073943 NA SGV SGV P_All_SGV
HiC_scaffold_16 10074099 NA SGV SGV P_All_SGV
HiC_scaffold_16 10074129 NA SGV SGV P_All_SGV
HiC_scaffold_16 10074198 NA SGV SGV P_All_SGV
HiC_scaffold_16 10074322 NA SGV SGV P_All_SGV
HiC_scaffold_16 10074323 NA SGV SGV P_All_SGV
HiC_scaffold_16 10075167 NA SGV SGV P_All_SGV
HiC_scaffold_16 10121941 NA SGV SGV P_All_SGV
HiC_scaffold_16 10141267 NA SGV SGV P_All_SGV
HiC_scaffold_16 10148395 NA SGV SGV P_All_SGV
HiC_scaffold_16 10148423 NA SGV SGV P_All_SGV
HiC_scaffold_16 10148460 NA SGV SGV P_All_SGV
HiC_scaffold_16 10148471 NA SGV SGV P_All_SGV
HiC_scaffold_16 10148481 NA SGV SGV P_All_SGV
HiC_scaffold_16 10148520 NA SGV SGV P_All_SGV
HiC_scaffold_16 10148535 NA SGV SGV P_All_SGV
HiC_scaffold_16 10148545 NA SGV SGV P_All_SGV
HiC_scaffold_16 10148547 NA SGV SGV P_All_SGV
HiC_scaffold_16 10148572 NA SGV SGV P_All_SGV
HiC_scaffold_16 10148624 NA SGV SGV P_All_SGV
HiC_scaffold_16 10148676 NA SGV SGV P_All_SGV
HiC_scaffold_16 10148771 NA SGV SGV P_All_SGV
HiC_scaffold_16 10148943 NA SGV SGV P_All_SGV
HiC_scaffold_16 10149122 NA SGV SGV P_All_SGV
HiC_scaffold_16 10149247 NA SGV SGV P_All_SGV
HiC_scaffold_16 10149275 NA SGV SGV P_All_SGV
HiC_scaffold_16 10149664 NA SGV SGV P_All_SGV
HiC_scaffold_16 10149668 NA SGV SGV P_All_SGV
HiC_scaffold_16 10149669 NA SGV SGV P_All_SGV
HiC_scaffold_16 10149713 NA SGV SGV P_All_SGV
HiC_scaffold_16 10149714 NA SGV SGV P_All_SGV
HiC_scaffold_16 10149715 NA SGV SGV P_All_SGV
HiC_scaffold_16 10150766 NA SGV SGV P_All_SGV
HiC_scaffold_16 10151527 NA SGV SGV P_All_SGV
HiC_scaffold_16 10151535 NA SGV SGV P_All_SGV
HiC_scaffold_16 10151631 NA SGV SGV P_All_SGV
HiC_scaffold_16 10151670 NA SGV SGV P_All_SGV
HiC_scaffold_16 10151794 NA SGV SGV P_All_SGV
HiC_scaffold_16 10151818 NA SGV SGV P_All_SGV
HiC_scaffold_16 10151850 NA SGV SGV P_All_SGV
HiC_scaffold_16 10151906 NA SGV SGV P_All_SGV
HiC_scaffold_16 10151912 NA SGV SGV P_All_SGV
HiC_scaffold_16 10151915 NA SGV SGV P_All_SGV
HiC_scaffold_16 10151925 NA SGV SGV P_All_SGV
HiC_scaffold_16 10151962 NA SGV SGV P_All_SGV
HiC_scaffold_16 10151975 NA SGV SGV P_All_SGV
HiC_scaffold_16 10152105 NA SGV SGV P_All_SGV
HiC_scaffold_16 10152118 NA SGV SGV P_GEO
HiC_scaffold_16 10152129 NA SGV SGV P_All_SGV
HiC_scaffold_16 10152496 NA SGV SGV P_All_SGV
HiC_scaffold_16 10152537 NA SGV SGV P_GEO
HiC_scaffold_16 10152576 NA SGV SGV P_All_SGV
HiC_scaffold_16 10152766 NA SGV SGV P_All_SGV
HiC_scaffold_16 10153226 NA SGV SGV P_All_SGV
HiC_scaffold_16 10153232 NA SGV SGV P_All_SGV
HiC_scaffold_16 10153233 NA SGV SGV P_All_SGV
HiC_scaffold_16 10153443 NA SGV SGV P_All_SGV
HiC_scaffold_16 10155842 NA SGV SGV P_All_SGV
HiC_scaffold_16 10155843 NA SGV SGV P_All_SGV
HiC_scaffold_16 10155893 NA SGV SGV P_All_SGV
HiC_scaffold_16 10155896 NA SGV SGV P_All_SGV
HiC_scaffold_16 10155914 NA SGV SGV P_All_SGV
HiC_scaffold_16 10155915 NA SGV SGV P_All_SGV
HiC_scaffold_16 10156103 NA SGV SGV P_All_SGV
HiC_scaffold_16 10156110 NA SGV SGV P_All_SGV
HiC_scaffold_16 10156150 NA SGV SGV P_All_SGV
HiC_scaffold_16 10156167 NA SGV SGV P_All_SGV
HiC_scaffold_16 10156211 NA SGV SGV P_All_SGV
HiC_scaffold_16 10156218 NA SGV SGV P_All_SGV
HiC_scaffold_16 10157099 NA SGV SGV P_All_SGV
HiC_scaffold_16 10157224 NA SGV SGV P_All_SGV
HiC_scaffold_16 10157301 NA SGV SGV P_All_SGV
HiC_scaffold_16 10157367 NA SGV SGV P_All_SGV
HiC_scaffold_16 10157383 NA SGV SGV P_All_SGV
HiC_scaffold_16 10157524 NA SGV SGV P_All_SGV
HiC_scaffold_16 10158263 NA SGV SGV P_All_SGV
HiC_scaffold_16 10158530 NA SGV SGV P_All_SGV
HiC_scaffold_16 10158550 NA SGV SGV P_All_SGV
HiC_scaffold_16 10158567 NA SGV SGV P_All_SGV
HiC_scaffold_16 10158568 NA SGV SGV P_All_SGV
HiC_scaffold_16 10158617 NA SGV SGV P_All_SGV
HiC_scaffold_16 10158626 NA SGV SGV P_All_SGV
HiC_scaffold_16 10158640 NA SGV SGV P_All_SGV
HiC_scaffold_16 10158645 NA SGV SGV P_All_SGV
HiC_scaffold_16 10158679 NA SGV SGV P_All_SGV
HiC_scaffold_16 10158696 NA SGV SGV P_All_SGV
HiC_scaffold_16 10158794 NA SGV SGV P_All_SGV
HiC_scaffold_16 10158812 NA SGV SGV P_All_SGV
HiC_scaffold_16 10158815 NA SGV SGV P_All_SGV
HiC_scaffold_16 10158851 NA SGV SGV P_All_SGV
HiC_scaffold_16 10158855 NA SGV SGV P_All_SGV
HiC_scaffold_16 10158894 NA SGV SGV P_All_SGV
HiC_scaffold_16 10159116 NA SGV SGV P_All_SGV
HiC_scaffold_16 10159163 NA SGV SGV P_All_SGV
HiC_scaffold_16 10159287 NA SGV SGV P_All_SGV
HiC_scaffold_16 10159302 NA SGV SGV P_All_SGV
HiC_scaffold_16 10159313 NA SGV SGV P_All_SGV
HiC_scaffold_16 10159343 NA SGV SGV P_All_SGV
HiC_scaffold_16 10159348 NA SGV SGV P_All_SGV
HiC_scaffold_16 10159360 NA SGV SGV P_All_SGV
HiC_scaffold_16 10159361 NA SGV SGV P_All_SGV
HiC_scaffold_16 10159364 NA SGV SGV P_All_SGV
HiC_scaffold_16 10159378 NA SGV SGV P_All_SGV
HiC_scaffold_16 10159430 NA SGV SGV P_All_SGV
HiC_scaffold_16 10159436 NA SGV SGV P_All_SGV
HiC_scaffold_16 10159439 NA SGV SGV P_All_SGV
HiC_scaffold_16 10159440 NA SGV SGV P_GEO
HiC_scaffold_16 10159471 NA SGV SGV P_All_SGV
HiC_scaffold_16 10159474 NA SGV SGV P_All_SGV
HiC_scaffold_16 10159484 NA SGV SGV P_All_SGV
HiC_scaffold_16 10159500 NA SGV SGV P_All_SGV
HiC_scaffold_16 10159557 NA SGV SGV P_All_SGV
HiC_scaffold_16 10159615 NA SGV SGV P_All_SGV
HiC_scaffold_16 10159676 NA SGV SGV P_All_SGV
HiC_scaffold_16 10159680 NA SGV SGV P_All_SGV
HiC_scaffold_16 10159961 NA SGV SGV P_All_SGV
HiC_scaffold_16 10159980 NA SGV SGV P_All_SGV
HiC_scaffold_16 10160158 NA SGV SGV P_All_SGV
HiC_scaffold_16 10160244 NA SGV SGV P_All_SGV
HiC_scaffold_16 10160325 NA SGV SGV P_All_SGV
HiC_scaffold_16 10160436 NA SGV SGV P_All_SGV
HiC_scaffold_16 10160674 NA SGV SGV P_All_SGV
HiC_scaffold_16 10162423 NA SGV SGV P_All_SGV
HiC_scaffold_16 10162450 NA SGV SGV P_All_SGV
HiC_scaffold_16 10162468 NA SGV SGV P_All_SGV
HiC_scaffold_16 10635258 serpinb1 SGV SGV P_All_SGV
HiC_scaffold_16 10635265 serpinb1 SGV SGV P_All_SGV
HiC_scaffold_16 10635285 serpinb1 SGV SGV P_All_SGV
HiC_scaffold_16 10636457 serpinb1 SGV SGV P_All_SGV
HiC_scaffold_16 10636699 serpinb1 SGV SGV P_All_SGV
HiC_scaffold_16 10636710 serpinb1 SGV SGV P_All_SGV
HiC_scaffold_16 10636723 serpinb1 SGV SGV P_All_SGV
HiC_scaffold_16 10637011 serpinb1 SGV SGV P_All_SGV
HiC_scaffold_16 10637100 serpinb1 SGV SGV P_All_SGV
HiC_scaffold_16 10637197 serpinb1 SGV SGV P_All_SGV
HiC_scaffold_16 10637513 serpinb1 SGV SGV P_All_SGV
HiC_scaffold_16 10637964 serpinb1 SGV SGV P_All_SGV
HiC_scaffold_16 10638171 serpinb1 SGV SGV P_All_SGV
HiC_scaffold_16 10638426 serpinb1 SGV SGV P_All_SGV
HiC_scaffold_16 10641555 tsta3 SGV SGV P_All_SGV
HiC_scaffold_16 10642623 tsta3 SGV SGV P_All_SGV
HiC_scaffold_16 10645079 tsta3 SGV SGV P_All_SGV
HiC_scaffold_16 10645414 tsta3 SGV SGV P_GEO_CUN
HiC_scaffold_16 10645490 tsta3 SGV SGV P_All_SGV
HiC_scaffold_16 10645500 tsta3 SGV SGV P_All_SGV
HiC_scaffold_16 10645658 tsta3 SGV SGV P_All_SGV
HiC_scaffold_16 10645667 tsta3 SGV SGV P_GEO_CUN
HiC_scaffold_16 10645668 tsta3 SGV SGV P_All_SGV
HiC_scaffold_16 10645717 tsta3 SGV SGV P_All_SGV
HiC_scaffold_16 10645817 tsta3 SGV SGV P_All_SGV
HiC_scaffold_16 10645948 tsta3 SGV SGV P_GEO_CUN
HiC_scaffold_16 10646157 tsta3 SGV SGV P_All_SGV
HiC_scaffold_16 10646172 tsta3 SGV SGV P_All_SGV
HiC_scaffold_16 10646227 tsta3 SGV SGV P_All_SGV
HiC_scaffold_16 10646303 tsta3 SGV SGV P_All_SGV
HiC_scaffold_16 10646354 tsta3 SGV SGV P_GEO_CUN
HiC_scaffold_16 10647627 tsta3 SGV SGV P_All_SGV
HiC_scaffold_16 10648139 tsta3 SGV SGV P_All_SGV
HiC_scaffold_16 10648140 tsta3 SGV SGV P_All_SGV
HiC_scaffold_16 10648220 tsta3 SGV SGV P_GEO_CUN
HiC_scaffold_16 10648241 tsta3 SGV SGV P_All_SGV
HiC_scaffold_16 10648252 tsta3 SGV SGV P_GEO_CUN
HiC_scaffold_16 10648843 bmb SGV SGV P_All_SGV
HiC_scaffold_16 10649059 bmb SGV SGV P_All_SGV
HiC_scaffold_16 10649061 bmb SGV SGV P_All_SGV
HiC_scaffold_16 10649834 bmb SGV SGV P_All_SGV
HiC_scaffold_16 10649848 bmb SGV SGV P_All_SGV
HiC_scaffold_16 10650400 bmb SGV SGV P_All_SGV
HiC_scaffold_16 10650739 bmb SGV SGV P_GEO_CUN
HiC_scaffold_16 10650812 bmb SGV SGV P_All_SGV
HiC_scaffold_16 10650836 bmb SGV SGV P_All_SGV
HiC_scaffold_16 10651006 bmb SGV SGV P_All_SGV
HiC_scaffold_16 10651063 bmb SGV SGV P_GEO_CUN
HiC_scaffold_16 10651096 bmb SGV SGV P_All_SGV
HiC_scaffold_16 10651100 bmb SGV SGV P_All_SGV
HiC_scaffold_16 10651146 bmb SGV SGV P_All_SGV
HiC_scaffold_16 10651311 bmb SGV SGV P_All_SGV
HiC_scaffold_16 10651317 bmb SGV SGV P_All_SGV
HiC_scaffold_16 10651331 bmb SGV SGV P_All_SGV
HiC_scaffold_16 10651350 bmb SGV SGV P_All_SGV
HiC_scaffold_16 10651364 bmb SGV SGV P_All_SGV
HiC_scaffold_16 10651370 bmb SGV SGV P_All_SGV
HiC_scaffold_16 10651626 bmb SGV SGV P_All_SGV
HiC_scaffold_16 10651628 bmb SGV SGV P_All_SGV
HiC_scaffold_16 10651708 bmb SGV SGV P_GEO_CUN
HiC_scaffold_16 10651781 bmb SGV SGV P_GEO_CUN
HiC_scaffold_16 10651959 bmb SGV SGV P_All_SGV
HiC_scaffold_16 10652544 bmb SGV SGV P_All_SGV
HiC_scaffold_16 10652545 bmb SGV SGV P_All_SGV
HiC_scaffold_16 10652808 bmb SGV SGV P_All_SGV
HiC_scaffold_16 10652996 bmb SGV SGV P_All_SGV
HiC_scaffold_16 10653269 bmb SGV SGV P_All_SGV
HiC_scaffold_16 10653489 bmb SGV SGV P_All_SGV
HiC_scaffold_16 10653547 bmb SGV SGV P_All_SGV
HiC_scaffold_16 10653571 bmb SGV SGV P_GEO_CUN
HiC_scaffold_16 10653613 bmb SGV SGV P_All_SGV
HiC_scaffold_16 10653734 bmb SGV SGV P_All_SGV
HiC_scaffold_16 10653739 bmb SGV SGV P_All_SGV
HiC_scaffold_16 10654894 bmb SGV SGV P_All_SGV
HiC_scaffold_16 10655385 bmb SGV SGV P_All_SGV
HiC_scaffold_16 11721236 brinp3 SGV SGV P_All_SGV
HiC_scaffold_16 11721414 brinp3 SGV SGV P_All_SGV
HiC_scaffold_16 11722146 brinp3 SGV SGV P_All_SGV
HiC_scaffold_16 11722307 brinp3 SGV SGV P_All_SGV
HiC_scaffold_16 11722356 brinp3 SGV SGV P_All_SGV
HiC_scaffold_16 11722378 brinp3 SGV SGV P_All_SGV
HiC_scaffold_16 11722784 brinp3 SGV SGV P_All_SGV
HiC_scaffold_16 11723385 brinp3 SGV SGV P_All_SGV
HiC_scaffold_16 11723480 brinp3 SGV SGV P_All_SGV
HiC_scaffold_16 11723496 brinp3 SGV SGV P_All_SGV
HiC_scaffold_16 11724381 brinp3 SGV SGV P_All_SGV
HiC_scaffold_16 11725166 brinp3 SGV SGV P_All_SGV
HiC_scaffold_16 11725455 brinp3 SGV SGV P_All_SGV
HiC_scaffold_16 11727013 brinp3 SGV SGV P_CUN
HiC_scaffold_16 11727281 brinp3 SGV SGV P_All_SGV
HiC_scaffold_16 11730147 brinp3 SGV SGV P_All_SGV
HiC_scaffold_16 11730370 brinp3 SGV SGV P_All_SGV
HiC_scaffold_16 11730381 brinp3 SGV SGV P_All_SGV
HiC_scaffold_16 11730407 brinp3 SGV SGV P_All_SGV
HiC_scaffold_16 11730408 brinp3 SGV SGV P_All_SGV
HiC_scaffold_16 11730428 brinp3 SGV SGV P_All_SGV
HiC_scaffold_16 11730485 brinp3 SGV SGV P_All_SGV
HiC_scaffold_16 11730928 brinp3 SGV SGV P_All_SGV
HiC_scaffold_16 11731130 brinp3 SGV SGV P_All_SGV
HiC_scaffold_16 11732057 brinp3 SGV SGV P_CUN
HiC_scaffold_16 11733105 brinp3 SGV SGV P_All_SGV
HiC_scaffold_16 11734003 brinp3 SGV SGV P_CUN
HiC_scaffold_16 11734133 brinp3 SGV SGV P_All_SGV
HiC_scaffold_16 11734909 brinp3 SGV SGV P_CUN
HiC_scaffold_16 11735018 brinp3 SGV SGV P_CUN
HiC_scaffold_16 11735876 brinp3 SGV SGV P_CUN
HiC_scaffold_16 11736179 brinp3 SGV SGV P_CUN
HiC_scaffold_16 11736890 brinp3 SGV SGV P_All_SGV
HiC_scaffold_16 12824277 tdrd5 SGV SGV P_All_SGV
HiC_scaffold_16 12824841 tdrd5 SGV SGV P_All_SGV
HiC_scaffold_16 12826791 tdrd5 SGV SGV P_All_SGV
HiC_scaffold_16 12826889 tdrd5 SGV SGV P_All_SGV
HiC_scaffold_16 12826898 tdrd5 SGV SGV P_All_SGV
HiC_scaffold_16 12828765 tdrd5 SGV SGV P_All_SGV
HiC_scaffold_16 12828821 tdrd5 SGV SGV P_All_SGV
HiC_scaffold_16 12829033 tdrd5 SGV SGV P_All_SGV
HiC_scaffold_16 12829276 tdrd5 SGV SGV P_All_SGV
HiC_scaffold_16 12830925 tdrd5 SGV SGV P_All_SGV
HiC_scaffold_16 12830971 tdrd5 SGV SGV P_All_SGV
HiC_scaffold_16 12831504 tdrd5 SGV SGV P_All_SGV
HiC_scaffold_16 12831748 tdrd5 SGV SGV P_All_SGV
HiC_scaffold_16 12831901 tdrd5 SGV SGV P_All_SGV
HiC_scaffold_16 12831931 tdrd5 SGV SGV P_All_SGV
HiC_scaffold_16 12832003 tdrd5 SGV SGV P_All_SGV
HiC_scaffold_16 12832030 tdrd5 SGV SGV P_All_SGV
HiC_scaffold_16 12832034 tdrd5 SGV SGV P_All_SGV
HiC_scaffold_16 12832069 tdrd5 SGV SGV P_All_SGV
HiC_scaffold_16 12832158 tdrd5 SGV SGV P_All_SGV
HiC_scaffold_16 12832311 tdrd5 SGV SGV P_All_SGV
HiC_scaffold_16 12832331 tdrd5 SGV SGV P_All_SGV
HiC_scaffold_16 12832450 tdrd5 SGV SGV P_All_SGV
HiC_scaffold_16 12832962 tdrd5 SGV SGV P_All_SGV
HiC_scaffold_16 12832963 tdrd5 SGV SGV P_All_SGV
HiC_scaffold_16 12833025 tdrd5 SGV SGV P_All_SGV
HiC_scaffold_16 12833357 tdrd5 SGV SGV P_All_SGV
HiC_scaffold_16 12833440 tdrd5 SGV SGV P_All_SGV
HiC_scaffold_16 12833628 tdrd5 SGV SGV P_All_SGV
HiC_scaffold_16 12833726 tdrd5 SGV SGV P_All_SGV
HiC_scaffold_16 12833958 tdrd5 SGV SGV P_All_SGV
HiC_scaffold_16 12833963 tdrd5 SGV SGV P_All_SGV
HiC_scaffold_16 12833968 tdrd5 SGV SGV P_All_SGV
HiC_scaffold_16 12834229 tdrd5 SGV SGV P_All_SGV
HiC_scaffold_16 12834516 tdrd5 SGV SGV P_All_SGV
HiC_scaffold_16 12834717 tdrd5 SGV SGV P_All_SGV
HiC_scaffold_16 12834756 tdrd5 SGV SGV P_All_SGV
HiC_scaffold_16 12834764 tdrd5 SGV SGV P_All_SGV
HiC_scaffold_16 12834786 tdrd5 SGV SGV P_All_SGV
HiC_scaffold_16 12834793 tdrd5 SGV SGV P_All_SGV
HiC_scaffold_16 12834795 tdrd5 SGV SGV P_All_SGV
HiC_scaffold_16 12834804 tdrd5 SGV SGV P_All_SGV
HiC_scaffold_16 12835190 tdrd5 SGV SGV P_All_SGV
HiC_scaffold_16 12838190 tdrd5 SGV SGV P_All_SGV
HiC_scaffold_16 12841392 tdrd5 SGV SGV P_All_SGV
HiC_scaffold_16 12842198 tdrd5 SGV SGV P_All_SGV
HiC_scaffold_16 12842234 tdrd5 SGV SGV P_All_SGV
HiC_scaffold_16 12842569 NA SGV SGV P_All_SGV
HiC_scaffold_16 13408099 NA SGV SGV P_All_SGV
HiC_scaffold_16 13408108 NA SGV SGV P_All_SGV
HiC_scaffold_16 13408449 NA SGV SGV P_All_SGV
HiC_scaffold_16 13408501 NA SGV SGV P_All_SGV
HiC_scaffold_16 13409185 NA SGV SGV P_All_SGV
HiC_scaffold_16 13410286 NA SGV SGV P_All_SGV
HiC_scaffold_16 13410376 NA SGV SGV P_All_SGV
HiC_scaffold_16 13414588 NA SGV SGV P_All_SGV
HiC_scaffold_16 13418241 NA SGV SGV P_All_SGV
HiC_scaffold_16 13418243 NA SGV SGV P_All_SGV
HiC_scaffold_16 13418536 NA SGV SGV P_All_SGV
HiC_scaffold_16 13418566 NA SGV SGV P_All_SGV
HiC_scaffold_16 13449479 abhd8 SGV SGV P_All_SGV
HiC_scaffold_16 13449536 abhd8 SGV SGV P_All_SGV
HiC_scaffold_16 13452587 abhd8 SGV SGV P_All_SGV
HiC_scaffold_16 13452658 abhd8 SGV SGV P_All_SGV
HiC_scaffold_16 13453346 abhd8 SGV SGV P_All_SGV
HiC_scaffold_16 13453472 abhd8 SGV SGV P_All_SGV
HiC_scaffold_16 13453482 abhd8 SGV SGV P_All_SGV
HiC_scaffold_16 13453538 abhd8 SGV SGV P_All_SGV
HiC_scaffold_16 13454290 abhd8 SGV SGV P_All_SGV
HiC_scaffold_16 13454291 abhd8 SGV SGV P_All_SGV
HiC_scaffold_16 13454410 abhd8 SGV SGV P_All_SGV
HiC_scaffold_16 13454416 abhd8 SGV SGV P_All_SGV
HiC_scaffold_16 13454820 abhd8 SGV SGV P_All_SGV
HiC_scaffold_16 13455352 abhd8 SGV SGV P_All_SGV
HiC_scaffold_16 13456131 abhd8 SGV SGV P_All_SGV
HiC_scaffold_16 13456448 abhd8 SGV SGV P_All_SGV
HiC_scaffold_16 13458643 abhd8 SGV SGV P_All_SGV
HiC_scaffold_16 13458707 abhd8 SGV SGV P_All_SGV
HiC_scaffold_16 13458809 abhd8 SGV SGV P_All_SGV
HiC_scaffold_16 13459480 abhd8 SGV SGV P_All_SGV
HiC_scaffold_16 13459608 abhd8 SGV SGV P_All_SGV
HiC_scaffold_16 13460032 abhd8 SGV SGV P_All_SGV
HiC_scaffold_16 13461363 abhd8 SGV SGV P_All_SGV
HiC_scaffold_16 13461392 abhd8 SGV SGV P_All_SGV
HiC_scaffold_16 13465378 dda1 SGV SGV P_All_SGV
HiC_scaffold_16 13465437 dda1 SGV SGV P_All_SGV
HiC_scaffold_16 32982520 crocc P_CUN Intro P_All_SGV
HiC_scaffold_16 35800807 tjp3 DENOVO DENOVO P_only
HiC_scaffold_16 35800949 tjp3 SGV SGV P_All_SGV
HiC_scaffold_16 35800975 tjp3 DENOVO DENOVO P_only
HiC_scaffold_16 35802139 tjp3 SGV SGV P_All_SGV
HiC_scaffold_16 35802140 tjp3 SGV SGV P_All_SGV
HiC_scaffold_16 35802671 tjp3 SGV SGV P_All_SGV
HiC_scaffold_16 35802674 tjp3 SGV SGV P_All_SGV
HiC_scaffold_16 35802995 tjp3 SGV SGV P_All_SGV
HiC_scaffold_16 35804814 tjp3 SGV SGV P_All_SGV
HiC_scaffold_16 35805105 tjp3 SGV SGV P_All_SGV
HiC_scaffold_16 35805409 tjp3 SGV SGV P_All_SGV
HiC_scaffold_16 35805938 tjp3 SGV SGV P_All_SGV
HiC_scaffold_16 35806111 tjp3 SGV SGV P_All_SGV
HiC_scaffold_16 35806123 tjp3 SGV SGV P_All_SGV
HiC_scaffold_16 35806159 tjp3 SGV SGV P_All_SGV
HiC_scaffold_16 35806162 tjp3 SGV SGV P_All_SGV
HiC_scaffold_16 35806245 tjp3 SGV SGV P_All_SGV
HiC_scaffold_16 35806251 tjp3 SGV SGV P_All_SGV
HiC_scaffold_16 35806288 tjp3 SGV SGV P_All_SGV
HiC_scaffold_16 35806316 tjp3 SGV SGV P_All_SGV
HiC_scaffold_16 35806317 tjp3 SGV SGV P_All_SGV
HiC_scaffold_16 35806794 rfc4 SGV SGV P_All_SGV
HiC_scaffold_16 35807862 rfc4 SGV SGV P_All_SGV
HiC_scaffold_16 35811700 rfc4 DENOVO DENOVO P_only
HiC_scaffold_16 35812220 rfc4 SGV SGV P_All_SGV
HiC_scaffold_16 35812307 rfc4 SGV SGV P_All_SGV
HiC_scaffold_16 35813036 rfc4 SGV SGV P_All_SGV
HiC_scaffold_16 35813565 rfc4 DENOVO DENOVO P_only
HiC_scaffold_16 35813566 rfc4 SGV SGV P_All_SGV
HiC_scaffold_16 35813744 rfc4 SGV SGV P_All_SGV
HiC_scaffold_16 35813763 rfc4 SGV SGV P_All_SGV
HiC_scaffold_16 35814091 rfc4 DENOVO DENOVO P_only
HiC_scaffold_16 35814407 rfc4 SGV SGV P_All_SGV
HiC_scaffold_16 35814513 rfc4 SGV SGV P_All_SGV
HiC_scaffold_16 35817274 rfc4 SGV SGV P_All_SGV
HiC_scaffold_16 35817278 rfc4 SGV SGV P_All_SGV
HiC_scaffold_16 35817282 rfc4 SGV SGV P_All_SGV
HiC_scaffold_16 35817318 rfc4 SGV SGV P_All_SGV
HiC_scaffold_16 35817388 rfc4 SGV SGV P_All_SGV
HiC_scaffold_16 35817391 rfc4 SGV SGV P_All_SGV
HiC_scaffold_16 35817392 rfc4 SGV SGV P_All_SGV
HiC_scaffold_16 35817428 rfc4 SGV SGV P_All_SGV
HiC_scaffold_16 35818030 rfc4 SGV SGV P_All_SGV
HiC_scaffold_16 35818122 rfc4 SGV SGV P_All_SGV
HiC_scaffold_16 35818639 rfc4 DENOVO DENOVO P_only
HiC_scaffold_16 35819530 rfc4 SGV SGV P_All_SGV
HiC_scaffold_16 35820615 rfc4 SGV SGV P_All_SGV
HiC_scaffold_16 35821037 rfc4 SGV SGV P_All_SGV
HiC_scaffold_16 35821240 rfc4 SGV SGV P_CUN
HiC_scaffold_16 35821360 rfc4 SGV SGV P_All_SGV
HiC_scaffold_16 35821867 rfc4 SGV SGV P_All_SGV
HiC_scaffold_16 35821870 rfc4 SGV SGV P_All_SGV
HiC_scaffold_16 35828844 rfc4 SGV SGV P_All_SGV
HiC_scaffold_16 35829142 rfc4 SGV SGV P_All_SGV
HiC_scaffold_16 35829190 rfc4 SGV SGV P_All_SGV
HiC_scaffold_16 35829380 rfc4 SGV SGV P_All_SGV
HiC_scaffold_16 35829748 rfc4 SGV SGV P_All_SGV
HiC_scaffold_16 35829866 rfc4 SGV SGV P_All_SGV
HiC_scaffold_16 35835314 rfc4 SGV SGV P_All_SGV
HiC_scaffold_16 35839272 znf271 SGV SGV P_All_SGV
HiC_scaffold_16 35839665 znf271 SGV SGV P_All_SGV
HiC_scaffold_16 35839700 znf271 SGV SGV P_All_SGV
HiC_scaffold_16 35840050 znf271 SGV SGV P_All_SGV
HiC_scaffold_16 35848359 znf271 SGV SGV P_All_SGV
HiC_scaffold_16 35848374 znf271 DENOVO DENOVO P_only
HiC_scaffold_16 35849155 znf271 SGV SGV P_All_SGV
HiC_scaffold_16 35856545 zfp2 SGV SGV P_All_SGV
HiC_scaffold_16 35856548 zfp2 SGV SGV P_All_SGV
HiC_scaffold_16 35857186 zfp2 SGV SGV P_All_SGV
HiC_scaffold_16 35857470 zfp2 SGV SGV P_All_SGV
HiC_scaffold_16 35857475 zfp2 SGV SGV P_All_SGV
HiC_scaffold_16 35857504 zfp2 SGV SGV P_All_SGV
HiC_scaffold_16 35860565 zfp2 SGV SGV P_All_SGV
HiC_scaffold_16 35867142 zfp2 SGV SGV P_All_SGV
HiC_scaffold_16 35881198 znf45 SGV SGV P_All_SGV
HiC_scaffold_16 35881246 znf45 SGV SGV P_All_SGV
HiC_scaffold_16 35881250 znf45 SGV SGV P_All_SGV
HiC_scaffold_16 35881261 znf45 SGV SGV P_All_SGV
HiC_scaffold_16 35881278 znf45 SGV SGV P_All_SGV
HiC_scaffold_16 35882433 znf45 SGV SGV P_All_SGV
HiC_scaffold_16 35883676 znf45 SGV SGV P_All_SGV
HiC_scaffold_16 35912193 zfp26 SGV SGV P_All_SGV
HiC_scaffold_16 35912532 zfp26 SGV SGV P_All_SGV
HiC_scaffold_18 2256106 NA SGV SGV P_All_SGV
HiC_scaffold_18 2258633 NA SGV SGV P_All_SGV
HiC_scaffold_18 2258923 NA SGV SGV P_All_SGV
HiC_scaffold_18 2262719 NA SGV SGV P_All_SGV
HiC_scaffold_18 12765338 NA SGV SGV P_All_SGV
HiC_scaffold_18 13743522 gnat2 SGV SGV P_All_SGV
HiC_scaffold_18 13743755 gnat2 SGV SGV P_All_SGV
HiC_scaffold_18 17045442 nfasc SGV SGV P_All_SGV
HiC_scaffold_18 18167642 anks1a SGV SGV P_All_SGV
HiC_scaffold_18 18177499 sarg SGV SGV P_All_SGV
HiC_scaffold_18 18177505 sarg SGV SGV P_All_SGV
HiC_scaffold_18 26404190 NA SGV SGV P_All_SGV
HiC_scaffold_18 26404487 NA SGV SGV P_All_SGV
HiC_scaffold_18 26404502 NA SGV SGV P_All_SGV
HiC_scaffold_18 26406654 NA SGV SGV P_All_SGV
HiC_scaffold_18 26408831 NA SGV SGV P_All_SGV
HiC_scaffold_18 26409668 NA SGV SGV P_All_SGV
HiC_scaffold_18 26409850 NA SGV SGV P_All_SGV
HiC_scaffold_18 26410533 NA SGV SGV P_All_SGV
HiC_scaffold_18 26413829 NA SGV SGV P_All_SGV
HiC_scaffold_18 26413845 NA SGV SGV P_All_SGV
HiC_scaffold_18 26413860 NA SGV SGV P_All_SGV
HiC_scaffold_18 26415328 NA SGV SGV P_All_SGV
HiC_scaffold_18 26415509 NA SGV SGV P_All_SGV
HiC_scaffold_18 26415827 NA SGV SGV P_All_SGV
HiC_scaffold_18 26417105 NA SGV SGV P_All_SGV
HiC_scaffold_18 26421299 NA SGV SGV P_All_SGV
HiC_scaffold_18 26421369 NA SGV SGV P_All_SGV
HiC_scaffold_18 26421469 NA SGV SGV P_All_SGV
HiC_scaffold_18 26421537 NA SGV SGV P_All_SGV
HiC_scaffold_18 26422106 NA SGV SGV P_All_SGV
HiC_scaffold_18 26422178 NA SGV SGV P_All_SGV
HiC_scaffold_18 26422211 NA SGV SGV P_All_SGV
HiC_scaffold_18 26423875 NA SGV SGV P_All_SGV
HiC_scaffold_18 26424530 NA SGV SGV P_All_SGV
HiC_scaffold_18 26424651 NA SGV SGV P_All_SGV
HiC_scaffold_18 26424848 NA SGV SGV P_All_SGV
HiC_scaffold_18 26424871 NA SGV SGV P_All_SGV
HiC_scaffold_18 26425111 NA SGV SGV P_All_SGV
HiC_scaffold_18 26425134 NA SGV SGV P_All_SGV
HiC_scaffold_18 26425141 NA SGV SGV P_All_SGV
HiC_scaffold_18 26425472 NA SGV SGV P_All_SGV
HiC_scaffold_18 26426497 NA SGV SGV P_All_SGV
HiC_scaffold_18 26427164 NA SGV SGV P_All_SGV
HiC_scaffold_18 26436756 NA SGV SGV P_All_SGV
HiC_scaffold_18 26439592 NA SGV SGV P_All_SGV
HiC_scaffold_18 26445653 mybph SGV SGV P_All_SGV
HiC_scaffold_18 26449604 mybph SGV SGV P_All_SGV
HiC_scaffold_18 26449877 mybph SGV SGV P_All_SGV
HiC_scaffold_18 26449941 mybph SGV SGV P_All_SGV
HiC_scaffold_18 26450425 mybph SGV SGV P_All_SGV
HiC_scaffold_18 26450568 mybph SGV SGV P_All_SGV
HiC_scaffold_18 26452064 mybph SGV SGV P_All_SGV
HiC_scaffold_18 26455810 mybph SGV SGV P_All_SGV
HiC_scaffold_18 26455864 mybph SGV SGV P_All_SGV
HiC_scaffold_18 26456725 mybph SGV SGV P_All_SGV
HiC_scaffold_18 26456795 mybph SGV SGV P_All_SGV
HiC_scaffold_18 26460480 mybph SGV SGV P_All_SGV
HiC_scaffold_18 26464273 mybph SGV SGV P_All_SGV
HiC_scaffold_18 26464652 mybph SGV SGV P_All_SGV
HiC_scaffold_18 26464764 mybph SGV SGV P_All_SGV
HiC_scaffold_18 28961523 itga5 P_BAV Intro P_All_SGV
HiC_scaffold_18 28961523 itga5 P_CUN Intro P_All_SGV
HiC_scaffold_18 28962001 itga5 P_BAV Intro P_All_SGV
HiC_scaffold_18 28962001 itga5 P_CUN Intro P_All_SGV
HiC_scaffold_18 29613954 slc16a1 SGV SGV P_All_SGV
HiC_scaffold_19 1988098 NA SGV SGV P_All_SGV
HiC_scaffold_19 1993900 NA SGV SGV P_All_SGV
HiC_scaffold_19 1994550 NA SGV SGV P_All_SGV
HiC_scaffold_19 1995589 NA SGV SGV P_All_SGV
HiC_scaffold_19 1995611 NA SGV SGV P_All_SGV
HiC_scaffold_19 1995669 NA SGV SGV P_All_SGV
HiC_scaffold_19 1996439 NA SGV SGV P_All_SGV
HiC_scaffold_19 1996469 NA SGV SGV P_All_SGV
HiC_scaffold_19 2031159 smap SGV SGV P_All_SGV
HiC_scaffold_19 2033713 smap SGV SGV P_All_SGV
HiC_scaffold_19 2056909 NA SGV SGV P_All_SGV
HiC_scaffold_19 2093093 NA SGV SGV P_All_SGV
HiC_scaffold_19 2093120 NA SGV SGV P_All_SGV
HiC_scaffold_19 2093689 NA SGV SGV P_All_SGV
HiC_scaffold_19 2096549 NA SGV SGV P_All_SGV
HiC_scaffold_19 2098950 NA SGV SGV P_All_SGV
HiC_scaffold_19 2099415 NA SGV SGV P_All_SGV
HiC_scaffold_19 2100732 NA SGV SGV P_All_SGV
HiC_scaffold_19 2102490 NA SGV SGV P_All_SGV
HiC_scaffold_19 2102491 NA SGV SGV P_All_SGV
HiC_scaffold_19 2102495 NA SGV SGV P_All_SGV
HiC_scaffold_19 2102496 NA SGV SGV P_All_SGV
HiC_scaffold_19 2102519 NA SGV SGV P_All_SGV
HiC_scaffold_19 2102767 NA SGV SGV P_All_SGV
HiC_scaffold_19 2102770 NA SGV SGV P_All_SGV
HiC_scaffold_19 2102774 NA SGV SGV P_All_SGV
HiC_scaffold_19 2102794 NA SGV SGV P_All_SGV
HiC_scaffold_19 2102800 NA SGV SGV P_All_SGV
HiC_scaffold_19 2102802 NA SGV SGV P_All_SGV
HiC_scaffold_19 2102804 NA SGV SGV P_All_SGV
HiC_scaffold_19 2102843 NA SGV SGV P_All_SGV
HiC_scaffold_19 2102847 NA SGV SGV P_All_SGV
HiC_scaffold_19 2102856 NA SGV SGV P_All_SGV
HiC_scaffold_19 2102963 NA SGV SGV P_All_SGV
HiC_scaffold_19 2103593 NA SGV SGV P_All_SGV
HiC_scaffold_19 5939088 NA SGV SGV P_All_SGV
HiC_scaffold_19 5939100 NA SGV SGV P_All_SGV
HiC_scaffold_19 5940206 NA SGV SGV P_All_SGV
HiC_scaffold_19 5940701 NA SGV SGV P_All_SGV
HiC_scaffold_19 5940851 NA SGV SGV P_All_SGV
HiC_scaffold_19 5941785 NA SGV SGV P_All_SGV
HiC_scaffold_19 5942439 NA SGV SGV P_All_SGV
HiC_scaffold_19 5942445 NA SGV SGV P_All_SGV
HiC_scaffold_19 5942864 NA SGV SGV P_All_SGV
HiC_scaffold_19 5943020 NA SGV SGV P_All_SGV
HiC_scaffold_19 5944412 NA SGV SGV P_All_SGV
HiC_scaffold_19 5944820 NA SGV SGV P_All_SGV
HiC_scaffold_19 5945357 NA SGV SGV P_All_SGV
HiC_scaffold_19 5945358 NA SGV SGV P_All_SGV
HiC_scaffold_19 5945728 NA SGV SGV P_All_SGV
HiC_scaffold_19 5945949 NA SGV SGV P_All_SGV
HiC_scaffold_19 5946113 NA SGV SGV P_All_SGV
HiC_scaffold_19 5946206 NA SGV SGV P_All_SGV
HiC_scaffold_19 5946293 NA SGV SGV P_All_SGV
HiC_scaffold_19 5946307 NA SGV SGV P_All_SGV
HiC_scaffold_19 5946376 NA SGV SGV P_All_SGV
HiC_scaffold_19 5946658 NA SGV SGV P_All_SGV
HiC_scaffold_19 5946821 NA SGV SGV P_All_SGV
HiC_scaffold_19 5946840 NA SGV SGV P_All_SGV
HiC_scaffold_19 5947200 NA SGV SGV P_All_SGV
HiC_scaffold_19 5947255 NA SGV SGV P_All_SGV
HiC_scaffold_19 5947552 NA SGV SGV P_All_SGV
HiC_scaffold_19 5947589 NA SGV SGV P_All_SGV
HiC_scaffold_19 5948077 NA SGV SGV P_All_SGV
HiC_scaffold_19 5948851 NA SGV SGV P_All_SGV
HiC_scaffold_19 5953556 NA SGV SGV P_All_SGV
HiC_scaffold_19 5955573 NA SGV SGV P_All_SGV
HiC_scaffold_19 5955628 NA SGV SGV P_All_SGV
HiC_scaffold_19 5955731 NA SGV SGV P_All_SGV
HiC_scaffold_19 5957787 NA SGV SGV P_All_SGV
HiC_scaffold_19 5957792 NA SGV SGV P_All_SGV
HiC_scaffold_19 5957801 NA SGV SGV P_All_SGV
HiC_scaffold_19 5959291 NA SGV SGV P_All_SGV
HiC_scaffold_19 5959317 NA SGV SGV P_All_SGV
HiC_scaffold_19 5959338 NA SGV SGV P_All_SGV
HiC_scaffold_19 5959348 NA SGV SGV P_All_SGV
HiC_scaffold_19 5959747 NA SGV SGV P_All_SGV
HiC_scaffold_19 5959770 NA SGV SGV P_All_SGV
HiC_scaffold_19 5959815 NA SGV SGV P_All_SGV
HiC_scaffold_19 5959912 NA SGV SGV P_All_SGV
HiC_scaffold_19 5959951 NA SGV SGV P_All_SGV
HiC_scaffold_19 5960073 NA SGV SGV P_All_SGV
HiC_scaffold_19 5961451 NA SGV SGV P_All_SGV
HiC_scaffold_19 5962441 NA SGV SGV P_All_SGV
HiC_scaffold_19 5962451 NA SGV SGV P_All_SGV
HiC_scaffold_19 5963055 NA SGV SGV P_All_SGV
HiC_scaffold_19 5963420 NA SGV SGV P_All_SGV
HiC_scaffold_19 5963868 NA SGV SGV P_All_SGV
HiC_scaffold_19 5963998 NA SGV SGV P_All_SGV
HiC_scaffold_19 5964418 NA SGV SGV P_All_SGV
HiC_scaffold_19 5964544 NA SGV SGV P_All_SGV
HiC_scaffold_19 5964984 NA SGV SGV P_All_SGV
HiC_scaffold_19 5965179 NA SGV SGV P_All_SGV
HiC_scaffold_19 5965277 NA SGV SGV P_All_SGV
HiC_scaffold_19 5965402 NA SGV SGV P_All_SGV
HiC_scaffold_19 5965826 NA SGV SGV P_All_SGV
HiC_scaffold_19 5966024 NA SGV SGV P_All_SGV
HiC_scaffold_19 5966066 NA SGV SGV P_All_SGV
HiC_scaffold_19 5966084 NA SGV SGV P_All_SGV
HiC_scaffold_19 5966300 NA SGV SGV P_All_SGV
HiC_scaffold_19 5966438 NA SGV SGV P_All_SGV
HiC_scaffold_19 5966893 NA SGV SGV P_All_SGV
HiC_scaffold_19 5967703 NA SGV SGV P_All_SGV
HiC_scaffold_19 5969520 NA SGV SGV P_All_SGV
HiC_scaffold_19 5970005 NA SGV SGV P_All_SGV
HiC_scaffold_19 5975475 NA SGV SGV P_All_SGV
HiC_scaffold_19 5976128 NA SGV SGV P_All_SGV
HiC_scaffold_19 5976335 NA SGV SGV P_All_SGV
HiC_scaffold_19 5976719 NA SGV SGV P_All_SGV
HiC_scaffold_19 5976799 NA SGV SGV P_All_SGV
HiC_scaffold_19 5979803 NA SGV SGV P_All_SGV
HiC_scaffold_19 5980529 NA SGV SGV P_All_SGV
HiC_scaffold_19 5980667 NA SGV SGV P_All_SGV
HiC_scaffold_19 5980696 NA SGV SGV P_All_SGV
HiC_scaffold_19 5981555 NA SGV SGV P_All_SGV
HiC_scaffold_19 5981732 NA SGV SGV P_All_SGV
HiC_scaffold_19 5982485 NA SGV SGV P_All_SGV
HiC_scaffold_19 5982503 NA SGV SGV P_All_SGV
HiC_scaffold_19 5983252 NA SGV SGV P_All_SGV
HiC_scaffold_19 5983351 NA SGV SGV P_All_SGV
HiC_scaffold_19 5985929 NA SGV SGV P_All_SGV
HiC_scaffold_19 5987345 NA SGV SGV P_All_SGV
HiC_scaffold_19 5987738 NA SGV SGV P_All_SGV
HiC_scaffold_19 5987929 NA SGV SGV P_All_SGV
HiC_scaffold_19 5988449 NA SGV SGV P_All_SGV
HiC_scaffold_19 5988477 NA SGV SGV P_All_SGV
HiC_scaffold_19 5989182 NA SGV SGV P_All_SGV
HiC_scaffold_19 5989329 NA SGV SGV P_All_SGV
HiC_scaffold_19 5989422 NA SGV SGV P_All_SGV
HiC_scaffold_19 5989871 NA SGV SGV P_All_SGV
HiC_scaffold_19 6030051 NA SGV SGV P_All_SGV
HiC_scaffold_19 6030555 NA SGV SGV P_All_SGV
HiC_scaffold_19 6030759 NA SGV SGV P_All_SGV
HiC_scaffold_19 6030783 NA SGV SGV P_All_SGV
HiC_scaffold_19 6030792 NA SGV SGV P_All_SGV
HiC_scaffold_19 6030800 NA SGV SGV P_All_SGV
HiC_scaffold_19 6030814 NA SGV SGV P_All_SGV
HiC_scaffold_19 6031445 NA SGV SGV P_All_SGV
HiC_scaffold_19 6031826 NA SGV SGV P_All_SGV
HiC_scaffold_19 6031827 NA SGV SGV P_All_SGV
HiC_scaffold_19 6032667 NA SGV SGV P_All_SGV
HiC_scaffold_19 6032707 NA SGV SGV P_All_SGV
HiC_scaffold_19 6032744 NA SGV SGV P_All_SGV
HiC_scaffold_19 6033027 NA SGV SGV P_All_SGV
HiC_scaffold_19 6033333 NA SGV SGV P_All_SGV
HiC_scaffold_19 6033822 NA SGV SGV P_All_SGV
HiC_scaffold_19 6033883 NA SGV SGV P_All_SGV
HiC_scaffold_19 6033886 NA SGV SGV P_All_SGV
HiC_scaffold_19 6035286 NA SGV SGV P_All_SGV
HiC_scaffold_19 6035890 NA SGV SGV P_All_SGV
HiC_scaffold_19 6036204 NA SGV SGV P_All_SGV
HiC_scaffold_19 6036223 NA SGV SGV P_All_SGV
HiC_scaffold_19 6036515 NA SGV SGV P_All_SGV
HiC_scaffold_19 6036570 NA SGV SGV P_All_SGV
HiC_scaffold_19 6036574 NA SGV SGV P_All_SGV
HiC_scaffold_19 6036859 NA SGV SGV P_All_SGV
HiC_scaffold_19 6036870 NA SGV SGV P_All_SGV
HiC_scaffold_19 6037838 NA SGV SGV P_All_SGV
HiC_scaffold_19 6038268 NA SGV SGV P_All_SGV
HiC_scaffold_19 6039050 NA SGV SGV P_All_SGV
HiC_scaffold_19 6042398 NA SGV SGV P_All_SGV
HiC_scaffold_19 6042663 NA SGV SGV P_All_SGV
HiC_scaffold_19 6042674 NA SGV SGV P_All_SGV
HiC_scaffold_19 6043948 NA SGV SGV P_All_SGV
HiC_scaffold_19 6044140 NA SGV SGV P_All_SGV
HiC_scaffold_19 6044954 NA SGV SGV P_All_SGV
HiC_scaffold_19 6045945 NA SGV SGV P_All_SGV
HiC_scaffold_19 6045954 NA SGV SGV P_All_SGV
HiC_scaffold_19 6046657 NA SGV SGV P_All_SGV
HiC_scaffold_19 6047073 NA SGV SGV P_All_SGV
HiC_scaffold_19 6047229 NA SGV SGV P_All_SGV
HiC_scaffold_19 6047230 NA SGV SGV P_All_SGV
HiC_scaffold_19 6047286 NA SGV SGV P_All_SGV
HiC_scaffold_19 6047688 NA SGV SGV P_All_SGV
HiC_scaffold_19 6048465 NA SGV SGV P_All_SGV
HiC_scaffold_19 6048471 NA SGV SGV P_All_SGV
HiC_scaffold_19 6048561 NA SGV SGV P_All_SGV
HiC_scaffold_19 6048611 NA SGV SGV P_All_SGV
HiC_scaffold_19 6048638 NA SGV SGV P_All_SGV
HiC_scaffold_19 6048687 NA SGV SGV P_All_SGV
HiC_scaffold_19 6432663 trim44 SGV SGV P_All_SGV
HiC_scaffold_19 6433391 trim44 SGV SGV P_All_SGV
HiC_scaffold_19 6433459 trim44 SGV SGV P_All_SGV
HiC_scaffold_19 6433629 trim44 SGV SGV P_All_SGV
HiC_scaffold_19 6433631 trim44 SGV SGV P_All_SGV
HiC_scaffold_19 6433659 trim44 SGV SGV P_All_SGV
HiC_scaffold_19 6439267 trim44 SGV SGV P_All_SGV
HiC_scaffold_19 6441342 trim44 SGV SGV P_All_SGV
HiC_scaffold_19 6441344 trim44 SGV SGV P_All_SGV
HiC_scaffold_19 6441349 trim44 SGV SGV P_All_SGV
HiC_scaffold_19 6441361 trim44 SGV SGV P_All_SGV
HiC_scaffold_19 6441414 trim44 SGV SGV P_All_SGV
HiC_scaffold_19 6449765 trim44 SGV SGV P_All_SGV
HiC_scaffold_19 6598482 NA P_NCC Intro P_All_SGV
HiC_scaffold_19 6598545 NA P_NCC Intro P_All_SGV
HiC_scaffold_19 6598552 NA P_NCC Intro P_All_SGV
HiC_scaffold_19 6598711 NA P_NCC Intro P_All_SGV
HiC_scaffold_19 6599480 NA P_NCC Intro P_All_SGV
HiC_scaffold_19 6599533 NA P_NCC Intro P_All_SGV
HiC_scaffold_19 6602647 NA P_NCC Intro P_All_SGV
HiC_scaffold_19 6604756 NA P_NCC Intro P_All_SGV
HiC_scaffold_19 6605431 NA P_NCC Intro P_All_SGV
HiC_scaffold_19 6605483 NA P_NCC Intro P_All_SGV
HiC_scaffold_19 6605589 NA P_NCC Intro P_All_SGV
HiC_scaffold_19 6605756 NA P_NCC Intro P_All_SGV
HiC_scaffold_19 6605762 NA P_NCC Intro P_All_SGV
HiC_scaffold_19 6605888 NA P_NCC Intro P_All_SGV
HiC_scaffold_19 6606071 NA P_NCC Intro P_All_SGV
HiC_scaffold_19 6606898 NA P_NCC Intro P_All_SGV
HiC_scaffold_19 6607019 NA P_NCC Intro P_All_SGV
HiC_scaffold_19 6607324 NA P_NCC Intro P_All_SGV
HiC_scaffold_19 6607569 NA P_NCC Intro P_All_SGV
HiC_scaffold_19 6607946 NA P_NCC Intro P_All_SGV
HiC_scaffold_19 6608187 NA P_NCC Intro P_All_SGV
HiC_scaffold_19 6608525 NA P_NCC Intro P_All_SGV
HiC_scaffold_19 6609576 NA P_NCC Intro P_All_SGV
HiC_scaffold_19 6610083 NA P_NCC Intro P_All_SGV
HiC_scaffold_19 6610792 NA P_NCC Intro P_All_SGV
HiC_scaffold_19 6610901 NA P_NCC Intro P_All_SGV
HiC_scaffold_19 6611408 NA P_NCC Intro P_All_SGV
HiC_scaffold_19 6612155 NA P_NCC Intro P_All_SGV
HiC_scaffold_19 6612228 NA P_NCC Intro P_All_SGV
HiC_scaffold_19 6612251 NA P_NCC Intro P_All_SGV
HiC_scaffold_19 6612382 NA P_NCC Intro P_All_SGV
HiC_scaffold_19 6613057 NA P_NCC Intro P_All_SGV
HiC_scaffold_19 6613084 NA P_NCC Intro P_All_SGV
HiC_scaffold_19 6613093 NA P_NCC Intro P_All_SGV
HiC_scaffold_19 6613157 NA P_NCC Intro P_All_SGV
HiC_scaffold_19 6613390 NA P_NCC Intro P_All_SGV
HiC_scaffold_19 6613391 NA P_NCC Intro P_All_SGV
HiC_scaffold_19 6614537 NA P_NCC Intro P_All_SGV
HiC_scaffold_19 6615036 NA P_NCC Intro P_All_SGV
HiC_scaffold_19 6615101 NA P_NCC Intro P_All_SGV
HiC_scaffold_19 6615227 NA P_NCC Intro P_All_SGV
HiC_scaffold_19 6616072 NA P_NCC Intro P_All_SGV
HiC_scaffold_19 6616092 NA P_NCC Intro P_All_SGV
HiC_scaffold_19 6616109 NA P_NCC Intro P_All_SGV
HiC_scaffold_19 6616110 NA P_NCC Intro P_All_SGV
HiC_scaffold_19 7659965 NA P_CUN Intro P_All_SGV
HiC_scaffold_19 7805374 th SGV SGV P_All_SGV
HiC_scaffold_19 7822448 nap1l4 P_BAV Intro P_All_SGV
HiC_scaffold_21 10046694 cntn5 SGV SGV P_All_SGV
HiC_scaffold_21 13551435 NA SGV SGV P_All_SGV
HiC_scaffold_21 13551437 NA SGV SGV P_All_SGV
HiC_scaffold_21 13552000 NA SGV SGV P_All_SGV
HiC_scaffold_21 13552007 NA SGV SGV P_All_SGV
HiC_scaffold_21 15202656 mrm3 SGV SGV P_All_SGV
HiC_scaffold_21 15212889 nxn SGV SGV P_All_SGV
HiC_scaffold_21 15212999 nxn SGV SGV P_All_SGV
HiC_scaffold_21 15214934 nxn SGV SGV P_All_SGV
HiC_scaffold_21 15220262 nxn SGV SGV P_All_SGV
HiC_scaffold_21 15221083 nxn SGV SGV P_All_SGV
HiC_scaffold_21 15223498 nxn SGV SGV P_All_SGV
HiC_scaffold_21 15224413 nxn SGV SGV P_All_SGV
HiC_scaffold_21 15225885 nxn SGV SGV P_All_SGV
HiC_scaffold_21 15241929 NA SGV SGV P_All_SGV
HiC_scaffold_21 15242148 NA SGV SGV P_All_SGV
HiC_scaffold_21 15242183 NA SGV SGV P_All_SGV
HiC_scaffold_21 15242559 NA SGV SGV P_All_SGV
HiC_scaffold_21 20267100 emid1 SGV SGV P_All_SGV
HiC_scaffold_21 20275164 emid1 SGV SGV P_All_SGV
HiC_scaffold_21 20275681 col26a1 SGV SGV P_All_SGV
HiC_scaffold_21 20275691 col26a1 SGV SGV P_All_SGV
HiC_scaffold_21 20275737 col26a1 SGV SGV P_All_SGV
HiC_scaffold_21 20275743 col26a1 SGV SGV P_All_SGV
HiC_scaffold_21 20275748 col26a1 SGV SGV P_All_SGV
HiC_scaffold_21 20277300 col26a1 SGV SGV P_All_SGV
HiC_scaffold_21 20277981 col26a1 SGV SGV P_All_SGV
HiC_scaffold_21 20280422 col26a1 SGV SGV P_All_SGV
HiC_scaffold_21 20281307 col26a1 SGV SGV P_All_SGV
HiC_scaffold_21 20282197 col26a1 SGV SGV P_All_SGV
HiC_scaffold_21 20283007 col26a1 SGV SGV P_All_SGV
HiC_scaffold_21 20284870 col26a1 SGV SGV P_All_SGV
HiC_scaffold_21 20649255 NA SGV SGV P_All_SGV
HiC_scaffold_21 20660737 NA SGV SGV P_All_SGV
HiC_scaffold_21 20660739 NA SGV SGV P_All_SGV
HiC_scaffold_21 20667503 NA SGV SGV P_All_SGV
HiC_scaffold_21 20667625 NA SGV SGV P_All_SGV
HiC_scaffold_21 20667642 NA SGV SGV P_All_SGV
HiC_scaffold_21 20667645 NA SGV SGV P_All_SGV
HiC_scaffold_21 20667649 NA SGV SGV P_All_SGV
HiC_scaffold_21 24503656 nipsnap2 SGV SGV P_GEO
HiC_scaffold_21 24503694 nipsnap2 SGV SGV P_GEO
HiC_scaffold_21 24503931 nipsnap2 SGV SGV P_GEO
HiC_scaffold_21 24504818 nipsnap2 SGV SGV P_GEO
HiC_scaffold_21 24504854 nipsnap2 SGV SGV P_GEO
HiC_scaffold_21 24504905 nipsnap2 SGV SGV P_All_SGV
HiC_scaffold_21 24505049 nipsnap2 SGV SGV P_All_SGV
HiC_scaffold_21 24505080 nipsnap2 SGV SGV P_All_SGV
HiC_scaffold_21 24505190 nipsnap2 SGV SGV P_All_SGV
HiC_scaffold_21 24505550 nipsnap2 SGV SGV P_All_SGV
HiC_scaffold_21 24505595 nipsnap2 SGV SGV P_All_SGV
HiC_scaffold_21 24505626 nipsnap2 SGV SGV P_All_SGV
HiC_scaffold_21 24505714 nipsnap2 SGV SGV P_All_SGV
HiC_scaffold_21 24505742 nipsnap2 SGV SGV P_All_SGV
HiC_scaffold_21 24505752 nipsnap2 SGV SGV P_All_SGV
HiC_scaffold_21 24505882 nipsnap2 SGV SGV P_All_SGV
HiC_scaffold_21 24506016 nipsnap2 SGV SGV P_All_SGV
HiC_scaffold_21 24506043 nipsnap2 SGV SGV P_All_SGV
HiC_scaffold_21 24506058 nipsnap2 SGV SGV P_All_SGV
HiC_scaffold_21 24506522 nipsnap2 SGV SGV P_All_SGV
HiC_scaffold_21 24506651 nipsnap2 SGV SGV P_GEO
HiC_scaffold_21 24506695 nipsnap2 SGV SGV P_All_SGV
HiC_scaffold_21 24506708 nipsnap2 SGV SGV P_All_SGV
HiC_scaffold_21 24506713 nipsnap2 SGV SGV P_All_SGV
HiC_scaffold_21 24507101 nipsnap2 SGV SGV P_All_SGV
HiC_scaffold_21 24507108 nipsnap2 SGV SGV P_All_SGV
HiC_scaffold_21 24509060 nipsnap2 SGV SGV P_All_SGV
HiC_scaffold_21 24509202 nipsnap2 SGV SGV P_All_SGV
HiC_scaffold_21 24509214 nipsnap2 SGV SGV P_All_SGV
HiC_scaffold_21 24510588 nipsnap2 SGV SGV P_All_SGV
HiC_scaffold_21 24510661 nipsnap2 SGV SGV P_All_SGV
HiC_scaffold_21 24511811 nipsnap2 SGV SGV P_All_SGV
HiC_scaffold_21 24511884 nipsnap2 SGV SGV P_All_SGV
HiC_scaffold_21 24512021 NA SGV SGV P_All_SGV
HiC_scaffold_21 24512029 NA SGV SGV P_All_SGV
HiC_scaffold_21 24575200 NA SGV SGV P_All_SGV
HiC_scaffold_21 24576430 NA SGV SGV P_All_SGV
HiC_scaffold_21 24576461 NA SGV SGV P_All_SGV
HiC_scaffold_21 24577293 NA SGV SGV P_All_SGV
HiC_scaffold_21 24589199 NA SGV SGV P_All_SGV
HiC_scaffold_21 24598324 NA SGV SGV P_All_SGV
HiC_scaffold_21 25179745 trarg1 SGV SGV P_All_SGV
HiC_scaffold_21 26917283 aasdhppt SGV SGV P_All_SGV
HiC_scaffold_21 29992130 b3gat1 SGV SGV P_All_SGV
HiC_scaffold_21 31993865 slc35e1 DENOVO DENOVO P_only
HiC_scaffold_21 32304491 pde4d DENOVO DENOVO P_only
HiC_scaffold_21 32364708 NA SGV SGV P_All_SGV
HiC_scaffold_21 32365284 NA SGV SGV P_CUN
HiC_scaffold_21 32842617 ifi44 SGV SGV P_All_SGV
HiC_scaffold_21 32842915 ifi44 SGV SGV P_All_SGV
HiC_scaffold_21 32843931 ifi44 SGV SGV P_All_SGV
HiC_scaffold_21 32844737 ifi44 SGV SGV P_All_SGV
HiC_scaffold_21 32845373 ifi44 SGV SGV P_All_SGV
HiC_scaffold_21 32845375 ifi44 SGV SGV P_All_SGV
HiC_scaffold_21 32845856 ifi44 SGV SGV P_All_SGV
HiC_scaffold_21 32845860 ifi44 SGV SGV P_All_SGV
HiC_scaffold_21 32845862 ifi44 SGV SGV P_All_SGV
HiC_scaffold_21 33055495 NA SGV SGV P_All_SGV
HiC_scaffold_21 33055704 NA SGV SGV P_All_SGV
HiC_scaffold_21 33056258 NA SGV SGV P_All_SGV
HiC_scaffold_21 33316495 NA SGV SGV P_All_SGV
HiC_scaffold_21 33737852 tiparp SGV SGV P_All_SGV
HiC_scaffold_21 41215825 irf8 SGV SGV P_All_SGV
HiC_scaffold_22 3342717 NA SGV SGV P_All_SGV
HiC_scaffold_22 7759060 NA SGV SGV P_All_SGV
HiC_scaffold_22 7759132 NA SGV SGV P_All_SGV
HiC_scaffold_22 7759397 NA SGV SGV P_All_SGV
HiC_scaffold_22 7760065 NA SGV SGV P_All_SGV
HiC_scaffold_22 7760110 NA SGV SGV P_All_SGV
HiC_scaffold_22 7765198 NA SGV SGV P_All_SGV
HiC_scaffold_22 7765222 NA SGV SGV P_All_SGV
HiC_scaffold_22 7765224 NA SGV SGV P_All_SGV
HiC_scaffold_22 7765786 NA SGV SGV P_All_SGV
HiC_scaffold_22 7769235 NA SGV SGV P_All_SGV
HiC_scaffold_22 7773160 NA SGV SGV P_All_SGV
HiC_scaffold_22 7778153 NA SGV SGV P_All_SGV
HiC_scaffold_22 7778454 NA SGV SGV P_All_SGV
HiC_scaffold_22 7778800 NA SGV SGV P_All_SGV
HiC_scaffold_22 7779379 NA SGV SGV P_All_SGV
HiC_scaffold_22 7781454 NA SGV SGV P_All_SGV
HiC_scaffold_22 7782375 NA SGV SGV P_All_SGV
HiC_scaffold_22 7782736 NA SGV SGV P_All_SGV
HiC_scaffold_22 7783671 NA SGV SGV P_All_SGV
HiC_scaffold_22 7784237 NA SGV SGV P_All_SGV
HiC_scaffold_22 7784508 NA SGV SGV P_All_SGV
HiC_scaffold_22 7785005 NA SGV SGV P_All_SGV
HiC_scaffold_22 7786650 NA SGV SGV P_All_SGV
HiC_scaffold_22 7787233 NA SGV SGV P_All_SGV
HiC_scaffold_22 7787234 NA SGV SGV P_All_SGV
HiC_scaffold_22 7787244 NA SGV SGV P_All_SGV
HiC_scaffold_22 7789615 NA SGV SGV P_All_SGV
HiC_scaffold_22 7789684 NA SGV SGV P_All_SGV
HiC_scaffold_22 7789778 NA SGV SGV P_All_SGV
HiC_scaffold_22 7789795 NA SGV SGV P_All_SGV
HiC_scaffold_22 7789797 NA SGV SGV P_All_SGV
HiC_scaffold_22 7789811 NA SGV SGV P_All_SGV
HiC_scaffold_22 7789931 NA SGV SGV P_All_SGV
HiC_scaffold_22 7854072 NA SGV SGV P_All_SGV
HiC_scaffold_22 7946083 atad2 SGV SGV P_All_SGV
HiC_scaffold_22 7948157 atad2 SGV SGV P_All_SGV
HiC_scaffold_22 7948188 atad2 SGV SGV P_All_SGV
HiC_scaffold_23 2779440 NA SGV SGV P_All_SGV
HiC_scaffold_23 2782313 NA SGV SGV P_All_SGV
HiC_scaffold_23 2782709 NA SGV SGV P_All_SGV
HiC_scaffold_23 2782853 NA SGV SGV P_All_SGV
HiC_scaffold_23 2787308 NA SGV SGV P_All_SGV
HiC_scaffold_23 2791063 NA SGV SGV P_All_SGV
HiC_scaffold_23 2794402 NA SGV SGV P_All_SGV
HiC_scaffold_23 2794415 NA SGV SGV P_All_SGV
HiC_scaffold_23 2794493 NA SGV SGV P_All_SGV
HiC_scaffold_23 2796880 NA SGV SGV P_All_SGV
HiC_scaffold_24 12556929 NA SGV SGV P_All_SGV
HiC_scaffold_24 12560437 NA SGV SGV P_All_SGV
HiC_scaffold_24 12560485 NA SGV SGV P_All_SGV
HiC_scaffold_24 12560660 NA SGV SGV P_All_SGV
HiC_scaffold_24 12560682 NA SGV SGV P_All_SGV
HiC_scaffold_24 12560989 NA SGV SGV P_All_SGV
HiC_scaffold_24 12561155 NA SGV SGV P_All_SGV
HiC_scaffold_24 12561369 NA SGV SGV P_All_SGV
HiC_scaffold_24 12835589 NA SGV SGV P_All_SGV
HiC_scaffold_24 12838726 NA SGV SGV P_All_SGV
HiC_scaffold_24 12838811 NA SGV SGV P_All_SGV
HiC_scaffold_24 12840748 NA SGV SGV P_All_SGV
HiC_scaffold_24 12841226 NA SGV SGV P_All_SGV
HiC_scaffold_24 12841235 NA SGV SGV P_All_SGV
HiC_scaffold_24 12842006 NA SGV SGV P_All_SGV
HiC_scaffold_24 12842709 NA SGV SGV P_All_SGV
HiC_scaffold_24 12845248 NA SGV SGV P_All_SGV
HiC_scaffold_24 12845484 NA SGV SGV P_All_SGV
HiC_scaffold_24 12845486 NA SGV SGV P_All_SGV
HiC_scaffold_24 12845487 NA SGV SGV P_All_SGV
HiC_scaffold_24 12845889 NA SGV SGV P_All_SGV
HiC_scaffold_24 12850718 NA SGV SGV P_All_SGV
HiC_scaffold_24 12852018 NA SGV SGV P_All_SGV
HiC_scaffold_24 12852367 NA SGV SGV P_All_SGV
HiC_scaffold_24 12858545 NA SGV SGV P_All_SGV
HiC_scaffold_24 15371305 NA SGV SGV P_All_SGV
HiC_scaffold_24 15374521 NA SGV SGV P_All_SGV
HiC_scaffold_24 15374538 NA SGV SGV P_All_SGV
HiC_scaffold_24 15375133 NA SGV SGV P_All_SGV
HiC_scaffold_24 15375139 NA SGV SGV P_All_SGV
HiC_scaffold_24 15376201 NA SGV SGV P_All_SGV
HiC_scaffold_24 15376967 NA SGV SGV P_All_SGV
HiC_scaffold_24 15376968 NA SGV SGV P_All_SGV
HiC_scaffold_24 15378192 NA SGV SGV P_All_SGV
HiC_scaffold_24 15378422 NA SGV SGV P_All_SGV
HiC_scaffold_24 15378784 NA SGV SGV P_All_SGV
HiC_scaffold_24 15383452 NA SGV SGV P_All_SGV
HiC_scaffold_24 15383780 NA SGV SGV P_All_SGV
HiC_scaffold_24 15385303 NA SGV SGV P_All_SGV
HiC_scaffold_24 15385305 NA SGV SGV P_All_SGV
HiC_scaffold_24 15385331 NA SGV SGV P_All_SGV
HiC_scaffold_24 15385332 NA SGV SGV P_All_SGV
HiC_scaffold_24 15386537 NA SGV SGV P_All_SGV
HiC_scaffold_24 15386556 NA SGV SGV P_All_SGV
HiC_scaffold_24 15386562 NA SGV SGV P_All_SGV
HiC_scaffold_24 15388028 NA SGV SGV P_All_SGV
HiC_scaffold_24 15388032 NA SGV SGV P_All_SGV
HiC_scaffold_24 15388066 NA SGV SGV P_All_SGV
HiC_scaffold_24 15388093 NA SGV SGV P_All_SGV
HiC_scaffold_24 15388101 NA SGV SGV P_All_SGV
HiC_scaffold_24 18587306 NA SGV SGV P_All_SGV
HiC_scaffold_24 18587307 NA SGV SGV P_All_SGV
HiC_scaffold_24 18587431 NA SGV SGV P_All_SGV
HiC_scaffold_24 18587535 NA SGV SGV P_All_SGV
HiC_scaffold_24 18587900 NA SGV SGV P_All_SGV
HiC_scaffold_24 18588018 NA SGV SGV P_All_SGV
HiC_scaffold_24 18588780 NA SGV SGV P_All_SGV
HiC_scaffold_24 18589039 NA SGV SGV P_All_SGV
HiC_scaffold_24 18589495 NA SGV SGV P_All_SGV
HiC_scaffold_24 18590336 NA SGV SGV P_All_SGV
HiC_scaffold_24 18590688 NA SGV SGV P_All_SGV
HiC_scaffold_24 18590690 NA SGV SGV P_All_SGV
HiC_scaffold_24 18590693 NA SGV SGV P_All_SGV
HiC_scaffold_24 18590768 NA SGV SGV P_All_SGV
HiC_scaffold_24 18590780 NA SGV SGV P_All_SGV
HiC_scaffold_24 18590783 NA SGV SGV P_All_SGV
HiC_scaffold_24 18590873 NA SGV SGV P_All_SGV
HiC_scaffold_24 18591108 NA SGV SGV P_All_SGV
HiC_scaffold_24 18591776 NA SGV SGV P_All_SGV
HiC_scaffold_24 18591822 NA SGV SGV P_All_SGV
HiC_scaffold_24 18591954 NA SGV SGV P_All_SGV
HiC_scaffold_24 18593371 NA SGV SGV P_All_SGV
HiC_scaffold_24 18593419 NA SGV SGV P_All_SGV
HiC_scaffold_24 18593483 NA SGV SGV P_All_SGV
HiC_scaffold_24 18593491 NA SGV SGV P_All_SGV
HiC_scaffold_24 18593517 NA SGV SGV P_All_SGV
HiC_scaffold_24 18595342 NA SGV SGV P_All_SGV
HiC_scaffold_24 18595724 NA SGV SGV P_All_SGV
HiC_scaffold_24 18598944 NA SGV SGV P_All_SGV
HiC_scaffold_24 18598953 NA SGV SGV P_All_SGV
HiC_scaffold_24 18599135 NA SGV SGV P_All_SGV
HiC_scaffold_24 18599197 NA SGV SGV P_All_SGV
HiC_scaffold_24 18601369 NA SGV SGV P_All_SGV
HiC_scaffold_24 18601730 NA SGV SGV P_All_SGV
HiC_scaffold_24 18601732 NA SGV SGV P_All_SGV
HiC_scaffold_24 18601799 NA SGV SGV P_All_SGV
HiC_scaffold_24 18601944 NA SGV SGV P_All_SGV
HiC_scaffold_24 18601964 NA SGV SGV P_All_SGV
HiC_scaffold_24 18601979 NA SGV SGV P_All_SGV
HiC_scaffold_24 18602285 NA SGV SGV P_All_SGV
HiC_scaffold_24 18671439 NA SGV SGV P_All_SGV
HiC_scaffold_24 18681562 NA SGV SGV P_All_SGV
HiC_scaffold_24 18684148 NA SGV SGV P_All_SGV
HiC_scaffold_24 18684179 NA SGV SGV P_All_SGV
HiC_scaffold_24 18684189 NA SGV SGV P_All_SGV
HiC_scaffold_24 18684257 NA SGV SGV P_All_SGV
HiC_scaffold_24 18687044 NA SGV SGV P_All_SGV
HiC_scaffold_24 18687182 NA SGV SGV P_All_SGV
HiC_scaffold_24 18687184 NA SGV SGV P_All_SGV
HiC_scaffold_24 18688350 NA SGV SGV P_All_SGV
HiC_scaffold_24 18691122 NA SGV SGV P_All_SGV
HiC_scaffold_24 18691148 NA SGV SGV P_All_SGV
HiC_scaffold_24 18723961 NA SGV SGV P_All_SGV
HiC_scaffold_24 18724529 NA SGV SGV P_All_SGV
HiC_scaffold_24 18726733 NA SGV SGV P_All_SGV
HiC_scaffold_24 18727211 NA SGV SGV P_All_SGV
HiC_scaffold_24 18727227 NA SGV SGV P_All_SGV
HiC_scaffold_24 18727259 NA SGV SGV P_All_SGV
HiC_scaffold_24 18727269 NA SGV SGV P_All_SGV
HiC_scaffold_24 18727511 NA SGV SGV P_All_SGV
HiC_scaffold_24 18728305 NA SGV SGV P_All_SGV
HiC_scaffold_24 18728310 NA SGV SGV P_All_SGV
HiC_scaffold_24 18728322 NA SGV SGV P_All_SGV
HiC_scaffold_24 18728358 NA SGV SGV P_All_SGV
HiC_scaffold_24 18728392 NA SGV SGV P_All_SGV
HiC_scaffold_24 18728413 NA SGV SGV P_All_SGV
HiC_scaffold_24 18728427 NA SGV SGV P_All_SGV
HiC_scaffold_24 18729604 NA SGV SGV P_All_SGV
HiC_scaffold_24 18729644 NA SGV SGV P_All_SGV
HiC_scaffold_24 18729645 NA SGV SGV P_All_SGV
HiC_scaffold_24 18780842 NA SGV SGV P_All_SGV
HiC_scaffold_24 18781078 NA SGV SGV P_All_SGV
HiC_scaffold_24 20221166 dysf SGV SGV P_All_SGV
HiC_scaffold_24 20269675 NA SGV SGV P_All_SGV
HiC_scaffold_24 20383519 NA DENOVO DENOVO P_only
HiC_scaffold_24 20392591 NA SGV SGV P_All_SGV
HiC_scaffold_24 20405910 NA SGV SGV P_All_SGV
HiC_scaffold_24 20414920 NA SGV SGV P_All_SGV
HiC_scaffold_24 20414964 NA SGV SGV P_All_SGV
HiC_scaffold_24 20414974 NA SGV SGV P_All_SGV
HiC_scaffold_24 20415821 NA SGV SGV P_All_SGV
HiC_scaffold_24 20421870 NA SGV SGV P_All_SGV
HiC_scaffold_24 20423497 NA SGV SGV P_All_SGV
HiC_scaffold_24 20423501 NA SGV SGV P_All_SGV
HiC_scaffold_24 20423514 NA SGV SGV P_All_SGV
HiC_scaffold_24 20486354 cyp26b1 SGV SGV P_All_SGV
HiC_scaffold_24 20486476 cyp26b1 SGV SGV P_All_SGV
HiC_scaffold_24 20486482 cyp26b1 SGV SGV P_All_SGV
HiC_scaffold_24 20486531 cyp26b1 SGV SGV P_All_SGV
HiC_scaffold_24 20490111 cyp26b1 SGV SGV P_All_SGV
HiC_scaffold_24 20490337 cyp26b1 SGV SGV P_All_SGV
HiC_scaffold_24 20490731 cyp26b1 SGV SGV P_All_SGV
HiC_scaffold_24 20491406 cyp26b1 SGV SGV P_All_SGV
HiC_scaffold_24 20520252 NA SGV SGV P_All_SGV
HiC_scaffold_24 20520285 NA SGV SGV P_All_SGV
HiC_scaffold_24 20520317 NA SGV SGV P_All_SGV
HiC_scaffold_24 20523720 NA SGV SGV P_All_SGV
HiC_scaffold_24 20524756 NA SGV SGV P_All_SGV
HiC_scaffold_24 20524774 NA SGV SGV P_All_SGV
HiC_scaffold_24 20524919 NA SGV SGV P_All_SGV
HiC_scaffold_24 20524989 NA SGV SGV P_All_SGV
HiC_scaffold_24 20526659 NA SGV SGV P_All_SGV
HiC_scaffold_24 20526672 NA SGV SGV P_All_SGV
HiC_scaffold_24 20526693 NA SGV SGV P_All_SGV
HiC_scaffold_24 20528455 NA SGV SGV P_All_SGV
HiC_scaffold_24 20528697 NA SGV SGV P_All_SGV
HiC_scaffold_24 20528788 NA SGV SGV P_All_SGV
HiC_scaffold_24 20528790 NA SGV SGV P_All_SGV
HiC_scaffold_24 20531588 NA SGV SGV P_All_SGV
HiC_scaffold_24 20540888 NA SGV SGV P_All_SGV
HiC_scaffold_24 20540921 NA SGV SGV P_All_SGV
HiC_scaffold_24 20541414 NA SGV SGV P_All_SGV
HiC_scaffold_24 20541441 NA SGV SGV P_All_SGV
HiC_scaffold_24 20541447 NA SGV SGV P_All_SGV
HiC_scaffold_24 20541584 NA SGV SGV P_All_SGV
HiC_scaffold_24 20541608 NA SGV SGV P_All_SGV
HiC_scaffold_24 20541727 NA SGV SGV P_All_SGV
HiC_scaffold_24 20542351 NA SGV SGV P_All_SGV
HiC_scaffold_24 20542356 NA SGV SGV P_All_SGV
HiC_scaffold_24 20542370 NA SGV SGV P_All_SGV
HiC_scaffold_24 20542427 NA SGV SGV P_All_SGV
HiC_scaffold_24 20542685 NA SGV SGV P_All_SGV
HiC_scaffold_24 20542776 NA SGV SGV P_All_SGV
HiC_scaffold_24 20542782 NA SGV SGV P_All_SGV
HiC_scaffold_24 20542825 NA SGV SGV P_All_SGV
HiC_scaffold_24 20544211 NA SGV SGV P_All_SGV
HiC_scaffold_24 20544268 NA SGV SGV P_All_SGV
HiC_scaffold_24 20544304 NA SGV SGV P_All_SGV
HiC_scaffold_24 20544637 NA SGV SGV P_All_SGV
HiC_scaffold_24 20544639 NA SGV SGV P_All_SGV
HiC_scaffold_24 20545621 NA SGV SGV P_All_SGV
HiC_scaffold_24 20545673 NA SGV SGV P_All_SGV
HiC_scaffold_24 20545825 NA SGV SGV P_All_SGV
HiC_scaffold_24 20545896 NA SGV SGV P_All_SGV
HiC_scaffold_24 20545897 NA SGV SGV P_All_SGV
HiC_scaffold_24 20545908 NA SGV SGV P_All_SGV
HiC_scaffold_24 20545914 NA SGV SGV P_All_SGV
HiC_scaffold_24 20545917 NA SGV SGV P_All_SGV
HiC_scaffold_24 20546022 NA SGV SGV P_All_SGV
HiC_scaffold_24 20546076 NA SGV SGV P_All_SGV
HiC_scaffold_24 20546355 NA SGV SGV P_All_SGV
HiC_scaffold_24 20546560 NA SGV SGV P_All_SGV
HiC_scaffold_24 20546763 NA SGV SGV P_All_SGV
HiC_scaffold_24 20546969 NA SGV SGV P_All_SGV
HiC_scaffold_24 20546992 NA SGV SGV P_All_SGV
HiC_scaffold_24 20547143 NA SGV SGV P_All_SGV
HiC_scaffold_24 20547156 NA SGV SGV P_All_SGV
HiC_scaffold_24 20547286 NA SGV SGV P_All_SGV
HiC_scaffold_24 20547869 NA SGV SGV P_All_SGV
HiC_scaffold_24 20548377 NA SGV SGV P_All_SGV
HiC_scaffold_24 20548380 NA SGV SGV P_All_SGV
HiC_scaffold_24 20548645 NA SGV SGV P_All_SGV
HiC_scaffold_24 20548700 NA SGV SGV P_All_SGV
HiC_scaffold_24 20548712 NA SGV SGV P_All_SGV
HiC_scaffold_24 20549118 NA SGV SGV P_All_SGV
HiC_scaffold_24 20549276 NA SGV SGV P_All_SGV
HiC_scaffold_24 20549355 NA SGV SGV P_All_SGV
HiC_scaffold_24 20549362 NA SGV SGV P_All_SGV
HiC_scaffold_24 20549388 NA SGV SGV P_All_SGV
HiC_scaffold_24 20549436 NA SGV SGV P_All_SGV
HiC_scaffold_24 20549463 NA SGV SGV P_All_SGV
HiC_scaffold_24 20549481 NA SGV SGV P_All_SGV
HiC_scaffold_24 20549492 NA SGV SGV P_All_SGV
HiC_scaffold_24 20549499 NA SGV SGV P_All_SGV
HiC_scaffold_24 20549538 NA SGV SGV P_All_SGV
HiC_scaffold_24 20549564 NA SGV SGV P_All_SGV
HiC_scaffold_24 20549575 NA SGV SGV P_All_SGV
HiC_scaffold_24 20549593 NA SGV SGV P_All_SGV
HiC_scaffold_24 20549623 NA SGV SGV P_All_SGV
HiC_scaffold_24 20549677 NA SGV SGV P_All_SGV
HiC_scaffold_24 20550084 NA SGV SGV P_All_SGV
HiC_scaffold_24 20550587 NA SGV SGV P_All_SGV
HiC_scaffold_24 20550685 NA SGV SGV P_All_SGV
HiC_scaffold_24 20551797 NA SGV SGV P_All_SGV
HiC_scaffold_24 20551800 NA SGV SGV P_All_SGV
HiC_scaffold_24 20551948 NA SGV SGV P_All_SGV
HiC_scaffold_26 259196 ext1b SGV SGV P_All_SGV
HiC_scaffold_26 262461 ext1 SGV SGV P_All_SGV
HiC_scaffold_26 264787 ext1 SGV SGV P_All_SGV
HiC_scaffold_26 264797 ext1 SGV SGV P_All_SGV
HiC_scaffold_26 264807 ext1 SGV SGV P_All_SGV
HiC_scaffold_26 264812 ext1 SGV SGV P_All_SGV
HiC_scaffold_26 267612 ext1 SGV SGV P_All_SGV
HiC_scaffold_26 267618 ext1 SGV SGV P_All_SGV
HiC_scaffold_26 268360 ext1 SGV SGV P_All_SGV
HiC_scaffold_26 309093 washc5 SGV SGV P_All_SGV
HiC_scaffold_26 432242 soga3 SGV SGV P_All_SGV
HiC_scaffold_26 433425 soga3 SGV SGV P_All_SGV
HiC_scaffold_26 433575 soga3 SGV SGV P_All_SGV
HiC_scaffold_26 434208 soga3 SGV SGV P_All_SGV
HiC_scaffold_26 434211 soga3 SGV SGV P_All_SGV
HiC_scaffold_26 434256 soga3 SGV SGV P_All_SGV
HiC_scaffold_26 434943 soga3 SGV SGV P_All_SGV
HiC_scaffold_26 435437 soga3 SGV SGV P_All_SGV
HiC_scaffold_26 435567 soga3 SGV SGV P_All_SGV
HiC_scaffold_26 435854 soga3 SGV SGV P_All_SGV
HiC_scaffold_26 435857 soga3 SGV SGV P_All_SGV
HiC_scaffold_26 436869 soga3 SGV SGV P_All_SGV
HiC_scaffold_26 436992 soga3 SGV SGV P_All_SGV
HiC_scaffold_26 444324 soga3 SGV SGV P_All_SGV
HiC_scaffold_26 444608 soga3 SGV SGV P_All_SGV
HiC_scaffold_26 444612 soga3 SGV SGV P_All_SGV
HiC_scaffold_26 444723 soga3 SGV SGV P_All_SGV
HiC_scaffold_26 445629 soga3 SGV SGV P_All_SGV
HiC_scaffold_26 448620 soga3 SGV SGV P_All_SGV
HiC_scaffold_26 448625 soga3 SGV SGV P_All_SGV
HiC_scaffold_26 448642 soga3 SGV SGV P_All_SGV
HiC_scaffold_26 450416 soga3 SGV SGV P_All_SGV
HiC_scaffold_26 450437 soga3 SGV SGV P_All_SGV
HiC_scaffold_26 455275 NA SGV SGV P_All_SGV
HiC_scaffold_26 455630 NA SGV SGV P_All_SGV
HiC_scaffold_26 455728 NA SGV SGV P_All_SGV
HiC_scaffold_26 456349 NA SGV SGV P_All_SGV
HiC_scaffold_26 456353 NA SGV SGV P_All_SGV
HiC_scaffold_26 456461 NA SGV SGV P_All_SGV
HiC_scaffold_26 456464 NA SGV SGV P_All_SGV
HiC_scaffold_26 456481 NA SGV SGV P_All_SGV
HiC_scaffold_26 456495 NA SGV SGV P_All_SGV
HiC_scaffold_26 456784 NA SGV SGV P_All_SGV
HiC_scaffold_26 457015 NA SGV SGV P_All_SGV
HiC_scaffold_26 457098 NA SGV SGV P_All_SGV
HiC_scaffold_26 457962 NA SGV SGV P_All_SGV
HiC_scaffold_26 458130 NA SGV SGV P_All_SGV
HiC_scaffold_26 458132 NA SGV SGV P_All_SGV
HiC_scaffold_26 458198 NA SGV SGV P_All_SGV
HiC_scaffold_26 458210 NA SGV SGV P_All_SGV
HiC_scaffold_26 458225 NA SGV SGV P_All_SGV
HiC_scaffold_26 458418 NA SGV SGV P_All_SGV
HiC_scaffold_26 459101 NA SGV SGV P_All_SGV
HiC_scaffold_26 459494 NA SGV SGV P_All_SGV
HiC_scaffold_26 460303 NA SGV SGV P_All_SGV
HiC_scaffold_26 460327 NA SGV SGV P_All_SGV
HiC_scaffold_26 460335 NA SGV SGV P_All_SGV
HiC_scaffold_26 460992 NA SGV SGV P_All_SGV
HiC_scaffold_26 461080 NA SGV SGV P_All_SGV
HiC_scaffold_26 461284 NA SGV SGV P_All_SGV
HiC_scaffold_26 461940 NA SGV SGV P_All_SGV
HiC_scaffold_26 461961 NA SGV SGV P_All_SGV
HiC_scaffold_26 461999 NA SGV SGV P_All_SGV
HiC_scaffold_26 462171 NA SGV SGV P_All_SGV
HiC_scaffold_26 462473 NA SGV SGV P_All_SGV
HiC_scaffold_26 465509 NA SGV SGV P_All_SGV
HiC_scaffold_26 465982 NA SGV SGV P_All_SGV
HiC_scaffold_26 466407 NA SGV SGV P_All_SGV
HiC_scaffold_26 466529 NA SGV SGV P_All_SGV
HiC_scaffold_26 466539 NA SGV SGV P_All_SGV
HiC_scaffold_26 466550 NA SGV SGV P_All_SGV
HiC_scaffold_26 466678 NA SGV SGV P_All_SGV
HiC_scaffold_26 466702 NA SGV SGV P_All_SGV
HiC_scaffold_26 467596 NA SGV SGV P_All_SGV
HiC_scaffold_26 467661 NA SGV SGV P_All_SGV
HiC_scaffold_26 467664 NA SGV SGV P_All_SGV
HiC_scaffold_26 467668 NA SGV SGV P_All_SGV
HiC_scaffold_26 8456358 ppp1r3a SGV SGV P_All_SGV
HiC_scaffold_26 8456549 ppp1r3a SGV SGV P_All_SGV
HiC_scaffold_26 8456570 ppp1r3a SGV SGV P_All_SGV
HiC_scaffold_26 8456595 ppp1r3a SGV SGV P_All_SGV
HiC_scaffold_27 18892568 NA DENOVO DENOVO P_only
HiC_scaffold_27 18943124 NA SGV SGV P_All_SGV
HiC_scaffold_27 18943784 NA SGV SGV P_All_SGV
HiC_scaffold_27 18943850 NA SGV SGV P_All_SGV
HiC_scaffold_27 18943875 NA SGV SGV P_All_SGV
HiC_scaffold_27 18946301 NA SGV SGV P_All_SGV
HiC_scaffold_27 18948503 NA SGV SGV P_GEO
HiC_scaffold_27 18948519 NA SGV SGV P_All_SGV
HiC_scaffold_27 18948733 NA SGV SGV P_All_SGV
HiC_scaffold_27 18948752 NA SGV SGV P_All_SGV
HiC_scaffold_27 18949499 NA SGV SGV P_All_SGV
HiC_scaffold_27 18949988 NA SGV SGV P_All_SGV
HiC_scaffold_27 18950106 NA SGV SGV P_All_SGV
HiC_scaffold_27 18950115 NA SGV SGV P_All_SGV
HiC_scaffold_27 18950174 NA SGV SGV P_All_SGV
HiC_scaffold_27 18950178 NA SGV SGV P_All_SGV
HiC_scaffold_27 18950200 NA SGV SGV P_All_SGV
HiC_scaffold_27 18950201 NA SGV SGV P_All_SGV
HiC_scaffold_27 18951781 NA SGV SGV P_All_SGV
HiC_scaffold_27 18951814 NA SGV SGV P_All_SGV
HiC_scaffold_27 18951815 NA SGV SGV P_All_SGV
HiC_scaffold_27 18951888 NA SGV SGV P_All_SGV
HiC_scaffold_27 18951943 NA SGV SGV P_All_SGV
HiC_scaffold_27 18952563 NA SGV SGV P_All_SGV
HiC_scaffold_27 18952665 NA SGV SGV P_All_SGV
HiC_scaffold_27 18952848 NA SGV SGV P_GEO
HiC_scaffold_27 18952865 NA SGV SGV P_All_SGV
HiC_scaffold_27 18954485 NA DENOVO DENOVO P_only
HiC_scaffold_27 18954502 NA SGV SGV P_All_SGV
HiC_scaffold_27 18954714 NA SGV SGV P_All_SGV
HiC_scaffold_27 18954718 NA SGV SGV P_All_SGV
HiC_scaffold_27 18954813 NA SGV SGV P_All_SGV
HiC_scaffold_27 18954851 NA SGV SGV P_All_SGV
HiC_scaffold_27 18954863 NA SGV SGV P_All_SGV
HiC_scaffold_27 18954962 NA SGV SGV P_All_SGV
HiC_scaffold_27 18955036 NA SGV SGV P_All_SGV
HiC_scaffold_27 18955042 NA SGV SGV P_All_SGV
HiC_scaffold_27 18955047 NA SGV SGV P_All_SGV
HiC_scaffold_27 18955052 NA SGV SGV P_All_SGV
HiC_scaffold_27 18955142 NA SGV SGV P_All_SGV
HiC_scaffold_27 18956126 NA SGV SGV P_All_SGV
HiC_scaffold_27 18958159 NA SGV SGV P_All_SGV
HiC_scaffold_27 18958970 NA SGV SGV P_All_SGV
HiC_scaffold_27 18959031 NA SGV SGV P_All_SGV
HiC_scaffold_27 18959631 NA SGV SGV P_All_SGV
HiC_scaffold_27 18959649 NA SGV SGV P_All_SGV
HiC_scaffold_27 18959911 NA SGV SGV P_All_SGV
HiC_scaffold_27 18968044 NA SGV SGV P_All_SGV
HiC_scaffold_27 18968055 NA SGV SGV P_All_SGV
HiC_scaffold_27 18968584 NA SGV SGV P_All_SGV
HiC_scaffold_27 18968595 NA SGV SGV P_All_SGV
HiC_scaffold_27 18968597 NA SGV SGV P_All_SGV
HiC_scaffold_27 18975855 NA SGV SGV P_All_SGV
HiC_scaffold_27 18975877 NA SGV SGV P_All_SGV
HiC_scaffold_27 18977414 NA SGV SGV P_GEO
HiC_scaffold_27 18987376 NA SGV SGV P_GEO
HiC_scaffold_27 18991380 NA SGV SGV P_All_SGV
HiC_scaffold_27 18993243 NA SGV SGV P_All_SGV
HiC_scaffold_27 18993666 NA SGV SGV P_All_SGV
HiC_scaffold_27 18993669 NA SGV SGV P_All_SGV
HiC_scaffold_27 18993700 NA SGV SGV P_All_SGV
HiC_scaffold_27 18994201 NA SGV SGV P_GEO
HiC_scaffold_27 18994306 NA SGV SGV P_All_SGV
HiC_scaffold_27 18995013 NA SGV SGV P_All_SGV
HiC_scaffold_27 18995166 NA SGV SGV P_All_SGV
HiC_scaffold_27 18995326 NA SGV SGV P_GEO
HiC_scaffold_27 18995345 NA SGV SGV P_All_SGV
HiC_scaffold_27 18995366 NA SGV SGV P_GEO
HiC_scaffold_27 18995417 NA SGV SGV P_All_SGV
HiC_scaffold_27 18995908 NA SGV SGV P_GEO
HiC_scaffold_27 18996427 NA SGV SGV P_All_SGV
HiC_scaffold_27 18996444 NA SGV SGV P_All_SGV
HiC_scaffold_27 18997737 NA SGV SGV P_All_SGV
HiC_scaffold_27 19001869 NA SGV SGV P_All_SGV
HiC_scaffold_27 19005117 NA SGV SGV P_All_SGV
HiC_scaffold_27 19006309 NA SGV SGV P_All_SGV
HiC_scaffold_27 19006592 NA SGV SGV P_All_SGV
HiC_scaffold_27 19006675 NA SGV SGV P_All_SGV
HiC_scaffold_27 19007043 NA SGV SGV P_All_SGV
HiC_scaffold_27 19007364 NA SGV SGV P_All_SGV
HiC_scaffold_27 19007483 NA SGV SGV P_All_SGV
HiC_scaffold_27 24452222 NA SGV SGV P_All_SGV
HiC_scaffold_27 24452892 NA SGV SGV P_All_SGV
HiC_scaffold_27 24454017 NA SGV SGV P_All_SGV
HiC_scaffold_27 24454053 NA SGV SGV P_All_SGV
HiC_scaffold_27 24454067 NA SGV SGV P_All_SGV
HiC_scaffold_27 24456612 NA SGV SGV P_All_SGV
HiC_scaffold_27 24457290 NA SGV SGV P_All_SGV
HiC_scaffold_33 2836487 pip5k1b SGV SGV P_All_SGV
HiC_scaffold_33 2845789 pip5k1b SGV SGV P_All_SGV
HiC_scaffold_33 2845792 pip5k1b SGV SGV P_All_SGV
HiC_scaffold_33 2849975 pip5k1b SGV SGV P_All_SGV
HiC_scaffold_33 2852842 pip5k1b SGV SGV P_All_SGV
HiC_scaffold_33 2853476 pip5k1b SGV SGV P_All_SGV
HiC_scaffold_33 5169449 NA SGV SGV P_All_SGV
HiC_scaffold_33 5172294 NA SGV SGV P_All_SGV
HiC_scaffold_33 5176070 NA SGV SGV P_All_SGV
HiC_scaffold_33 5176309 NA SGV SGV P_All_SGV
HiC_scaffold_33 8525976 NA SGV SGV P_All_SGV
HiC_scaffold_33 8529248 NA SGV SGV P_All_SGV
HiC_scaffold_33 12614349 NA SGV SGV P_All_SGV
HiC_scaffold_33 12614836 NA SGV SGV P_All_SGV
HiC_scaffold_33 12614923 NA SGV SGV P_All_SGV
HiC_scaffold_33 12617523 NA SGV SGV P_All_SGV
HiC_scaffold_33 12617545 NA SGV SGV P_GEO_CUN
HiC_scaffold_33 12617711 NA SGV SGV P_All_SGV
HiC_scaffold_33 12617754 NA SGV SGV P_All_SGV
HiC_scaffold_33 12617770 NA SGV SGV P_All_SGV
HiC_scaffold_33 12617906 NA SGV SGV P_All_SGV
HiC_scaffold_33 12617933 NA SGV SGV P_All_SGV
HiC_scaffold_33 12618411 bri3bp SGV SGV P_GEO_CUN
HiC_scaffold_33 12619696 bri3bp SGV SGV P_All_SGV
HiC_scaffold_33 12634285 bri3bp SGV SGV P_All_SGV
HiC_scaffold_33 12637862 bri3bp SGV SGV P_GEO_CUN
HiC_scaffold_33 12638099 bri3bp SGV SGV P_GEO_CUN
HiC_scaffold_33 12638109 bri3bp SGV SGV P_All_SGV
HiC_scaffold_33 12638640 bri3bp SGV SGV P_All_SGV
HiC_scaffold_33 12638646 bri3bp SGV SGV P_All_SGV
HiC_scaffold_33 12638654 bri3bp SGV SGV P_All_SGV
HiC_scaffold_33 12638874 bri3bp SGV SGV P_All_SGV
HiC_scaffold_33 12638910 bri3bp SGV SGV P_All_SGV
HiC_scaffold_33 12638927 bri3bp SGV SGV P_All_SGV
HiC_scaffold_33 12639010 bri3bp SGV SGV P_All_SGV
HiC_scaffold_33 12641424 bri3bp SGV SGV P_All_SGV
HiC_scaffold_33 12641481 bri3bp SGV SGV P_All_SGV
HiC_scaffold_33 12641746 bri3bp SGV SGV P_All_SGV
HiC_scaffold_33 12644789 bri3bp SGV SGV P_All_SGV
HiC_scaffold_33 12644904 bri3bp SGV SGV P_All_SGV
HiC_scaffold_33 12644944 bri3bp SGV SGV P_All_SGV
HiC_scaffold_33 12645034 bri3bp SGV SGV P_All_SGV
HiC_scaffold_33 12645055 bri3bp SGV SGV P_All_SGV
HiC_scaffold_33 12645107 bri3bp SGV SGV P_GEO_CUN
HiC_scaffold_33 12645122 bri3bp SGV SGV P_All_SGV
HiC_scaffold_33 12645132 bri3bp SGV SGV P_All_SGV
HiC_scaffold_33 12645154 bri3bp SGV SGV P_All_SGV
HiC_scaffold_33 12645423 bri3bp SGV SGV P_GEO_CUN
HiC_scaffold_33 12645669 bri3bp SGV SGV P_All_SGV
HiC_scaffold_33 12646217 bri3bp SGV SGV P_GEO_CUN
HiC_scaffold_33 12651722 wdr31 SGV SGV P_BAV
HiC_scaffold_33 12654559 wdr31 SGV SGV P_All_SGV
HiC_scaffold_33 12658826 wdr31 SGV SGV P_All_SGV
HiC_scaffold_33 12663470 wdr31 SGV SGV P_All_SGV
HiC_scaffold_33 12663497 wdr31 SGV SGV P_All_SGV
HiC_scaffold_33 12663527 wdr31 SGV SGV P_All_SGV
HiC_scaffold_33 12663747 wdr31 SGV SGV P_All_SGV
HiC_scaffold_33 12664211 wdr31 SGV SGV P_All_SGV
HiC_scaffold_33 12664424 wdr31 SGV SGV P_GEO_CUN
HiC_scaffold_33 12665661 wdr31 SGV SGV P_GEO_CUN
HiC_scaffold_33 12665807 wdr31 SGV SGV P_GEO_CUN
HiC_scaffold_33 12665844 wdr31 SGV SGV P_GEO_CUN
HiC_scaffold_33 12666200 wdr31 SGV SGV P_All_SGV
HiC_scaffold_33 12666381 wdr31 SGV SGV P_All_SGV
HiC_scaffold_33 12666394 wdr31 SGV SGV P_GEO_CUN
HiC_scaffold_33 12669213 wdr31 SGV SGV P_All_SGV
HiC_scaffold_33 12670109 wdr31 SGV SGV P_GEO_CUN
HiC_scaffold_33 12670176 wdr31 SGV SGV P_All_SGV
HiC_scaffold_33 12672273 wdr31 SGV SGV P_All_SGV
HiC_scaffold_33 12672868 wdr31 SGV SGV P_GEO_CUN
HiC_scaffold_33 12673184 NA SGV SGV P_All_SGV
HiC_scaffold_33 12880008 gnaq SGV SGV P_All_SGV
HiC_scaffold_33 12881060 gnaq SGV SGV P_All_SGV
HiC_scaffold_33 12883988 gnaq SGV SGV P_All_SGV
HiC_scaffold_33 12883991 gnaq SGV SGV P_All_SGV
HiC_scaffold_33 12883992 gnaq SGV SGV P_All_SGV
HiC_scaffold_33 12887832 gnaq SGV SGV P_All_SGV
HiC_scaffold_33 12892230 gnaq SGV SGV P_GEO_CUN
HiC_scaffold_33 12893002 gnaq SGV SGV P_All_SGV
HiC_scaffold_33 12893080 gnaq SGV SGV P_All_SGV
HiC_scaffold_34 17457717 NA P_NCC Intro P_All_SGV
HiC_scaffold_34 17471418 NA P_NCC Intro P_All_SGV
HiC_scaffold_34 17471427 NA P_NCC Intro P_All_SGV
HiC_scaffold_34 17475008 NA P_NCC Intro P_All_SGV
HiC_scaffold_34 17481946 NA P_NCC Intro P_All_SGV
HiC_scaffold_34 17481962 NA P_NCC Intro P_All_SGV
HiC_scaffold_34 22649365 NA P_BAV Intro P_All_SGV
HiC_scaffold_34 25414453 cadps P_BAV Intro P_All_SGV
HiC_scaffold_34 25417185 cadps P_BAV Intro P_All_SGV
HiC_scaffold_34 25426455 cadps P_BAV Intro P_All_SGV
HiC_scaffold_34 26069290 srgap3 P_BAV Intro P_All_SGV
HiC_scaffold_34 26089958 srgap3 P_BAV Intro P_All_SGV
HiC_scaffold_34 27812259 znf362 SGV SGV P_All_SGV
HiC_scaffold_34 31258254 st7l DENOVO DENOVO P_only
HiC_scaffold_34 31943556 NA SGV SGV P_All_SGV
HiC_scaffold_34 31943852 NA SGV SGV P_All_SGV
HiC_scaffold_34 31944246 NA SGV SGV P_GEO
HiC_scaffold_34 31945469 NA SGV SGV P_GEO
HiC_scaffold_34 31946872 NA SGV SGV P_All_SGV
HiC_scaffold_34 31948069 NA SGV SGV P_All_SGV
HiC_scaffold_34 31948873 NA SGV SGV P_All_SGV
HiC_scaffold_34 31950149 NA SGV SGV P_All_SGV
HiC_scaffold_34 32248715 tfap2a SGV SGV P_All_SGV
HiC_scaffold_34 32249534 tfap2a SGV SGV P_All_SGV
HiC_scaffold_34 32252130 tfap2a SGV SGV P_All_SGV
HiC_scaffold_34 32252133 tfap2a SGV SGV P_All_SGV
HiC_scaffold_34 32253220 tfap2a SGV SGV P_All_SGV
HiC_scaffold_34 32255078 tfap2a SGV SGV P_All_SGV
HiC_scaffold_34 32388612 eya2 P_NCC Intro P_All_SGV
HiC_scaffold_34 32397028 eya2 P_NCC Intro P_All_SGV
HiC_scaffold_37 1095998 NA SGV SGV P_All_SGV
HiC_scaffold_37 1099272 NA SGV SGV P_All_SGV
HiC_scaffold_37 1100457 NA SGV SGV P_All_SGV
HiC_scaffold_37 1112390 NA SGV SGV P_All_SGV
HiC_scaffold_37 2441274 NA SGV SGV P_All_SGV
HiC_scaffold_37 2448571 NA SGV SGV P_All_SGV
HiC_scaffold_37 2448820 NA SGV SGV P_All_SGV
HiC_scaffold_37 2450546 NA SGV SGV P_All_SGV
HiC_scaffold_37 2450730 NA SGV SGV P_All_SGV
HiC_scaffold_37 2450874 NA SGV SGV P_All_SGV
HiC_scaffold_37 2450876 NA SGV SGV P_All_SGV
HiC_scaffold_37 2450878 NA SGV SGV P_All_SGV
HiC_scaffold_37 2450962 NA SGV SGV P_All_SGV
HiC_scaffold_37 2451101 NA SGV SGV P_All_SGV
HiC_scaffold_37 2451111 NA SGV SGV P_All_SGV
HiC_scaffold_37 2451114 NA SGV SGV P_All_SGV
HiC_scaffold_37 2452208 NA SGV SGV P_All_SGV
HiC_scaffold_37 2454277 NA SGV SGV P_All_SGV
HiC_scaffold_37 2454284 NA SGV SGV P_All_SGV
HiC_scaffold_37 2454354 NA SGV SGV P_All_SGV
HiC_scaffold_37 2456076 NA SGV SGV P_All_SGV
HiC_scaffold_37 2459597 NA SGV SGV P_All_SGV
HiC_scaffold_37 2459612 NA SGV SGV P_All_SGV
HiC_scaffold_37 3205534 atp5if1a SGV SGV P_All_SGV
HiC_scaffold_37 3563625 kcnn3 SGV SGV P_All_SGV
HiC_scaffold_37 3566994 kcnn3 SGV SGV P_All_SGV
HiC_scaffold_37 3567446 kcnn3 SGV SGV P_All_SGV
HiC_scaffold_37 3574188 kcnn3 SGV SGV P_All_SGV
HiC_scaffold_37 3586373 chrna7 SGV SGV P_All_SGV
HiC_scaffold_37 3586706 chrna7 SGV SGV P_All_SGV
HiC_scaffold_37 3587643 chrna7 SGV SGV P_All_SGV
HiC_scaffold_37 3591237 chrna7 SGV SGV P_All_SGV
HiC_scaffold_37 3592706 chrna7 SGV SGV P_All_SGV
HiC_scaffold_37 3592934 chrna7 SGV SGV P_All_SGV
HiC_scaffold_37 3593615 chrna7 SGV SGV P_All_SGV
HiC_scaffold_37 3602500 chrna7 SGV SGV P_All_SGV
HiC_scaffold_37 3700741 trim46 P_BAV Intro P_All_SGV
HiC_scaffold_37 5040329 tbc1d20 SGV SGV P_All_SGV
HiC_scaffold_37 5040544 tbc1d20 SGV SGV P_All_SGV
HiC_scaffold_37 5040574 tbc1d20 SGV SGV P_GEO
HiC_scaffold_37 5048686 tbc1d20 SGV SGV P_GEO
HiC_scaffold_37 5053163 tbc1d20 SGV SGV P_GEO
HiC_scaffold_37 5053875 tbc1d20 SGV SGV P_All_SGV
HiC_scaffold_37 5053985 tbc1d20 SGV SGV P_GEO
HiC_scaffold_37 5054193 tbc1d20 SGV SGV P_GEO
HiC_scaffold_37 5054261 tbc1d20 SGV SGV P_GEO
HiC_scaffold_37 5054290 tbc1d20 SGV SGV P_GEO
HiC_scaffold_37 5055869 tbc1d20 SGV SGV P_All_SGV
HiC_scaffold_37 5055977 tbc1d20 SGV SGV P_All_SGV
HiC_scaffold_37 5056008 tbc1d20 SGV SGV P_All_SGV
HiC_scaffold_37 5056102 tbc1d20 SGV SGV P_All_SGV
HiC_scaffold_37 5056147 tbc1d20 SGV SGV P_All_SGV
HiC_scaffold_37 5059558 tbc1d20 SGV SGV P_All_SGV
HiC_scaffold_37 5061251 tbc1d20 SGV SGV P_All_SGV
HiC_scaffold_37 5065186 tbc1d20 SGV SGV P_All_SGV
HiC_scaffold_37 5065327 tbc1d20 SGV SGV P_All_SGV
HiC_scaffold_37 5065408 tbc1d20 SGV SGV P_All_SGV
HiC_scaffold_37 5065447 tbc1d20 SGV SGV P_All_SGV
HiC_scaffold_37 5065468 tbc1d20 SGV SGV P_All_SGV
HiC_scaffold_37 5065498 tbc1d20 SGV SGV P_All_SGV
HiC_scaffold_37 5066549 tbc1d20 SGV SGV P_GEO
HiC_scaffold_37 5066594 tbc1d20 SGV SGV P_All_SGV
HiC_scaffold_37 5067377 dgat1 SGV SGV P_All_SGV
HiC_scaffold_37 5071759 dgat1 SGV SGV P_All_SGV
HiC_scaffold_37 5071760 dgat1 SGV SGV P_All_SGV
HiC_scaffold_37 5078838 dgat1 SGV SGV P_All_SGV
HiC_scaffold_37 5078841 dgat1 SGV SGV P_All_SGV
HiC_scaffold_37 5078844 dgat1 SGV SGV P_All_SGV
HiC_scaffold_37 5078886 dgat1 SGV SGV P_All_SGV
HiC_scaffold_37 5078892 dgat1 SGV SGV P_GEO
HiC_scaffold_37 5082022 dgat1 SGV SGV P_All_SGV
HiC_scaffold_37 5082457 dgat1 SGV SGV P_All_SGV
HiC_scaffold_37 5082462 dgat1 SGV SGV P_All_SGV
HiC_scaffold_37 5082865 dgat1 SGV SGV P_All_SGV
HiC_scaffold_37 5083050 dgat1 SGV SGV P_All_SGV
HiC_scaffold_37 5083131 dgat1 SGV SGV P_All_SGV
HiC_scaffold_37 5083147 dgat1 SGV SGV P_All_SGV
HiC_scaffold_37 5083173 dgat1 SGV SGV P_All_SGV
HiC_scaffold_37 5083387 dgat1 SGV SGV P_All_SGV
HiC_scaffold_37 5083389 dgat1 SGV SGV P_All_SGV
HiC_scaffold_37 5084280 dgat1 SGV SGV P_All_SGV
HiC_scaffold_37 5084722 dgat1 SGV SGV P_All_SGV
HiC_scaffold_37 5084771 dgat1 SGV SGV P_All_SGV
HiC_scaffold_37 5084777 dgat1 SGV SGV P_All_SGV
HiC_scaffold_37 5084778 dgat1 SGV SGV P_All_SGV
HiC_scaffold_37 5084836 dgat1 SGV SGV P_All_SGV
HiC_scaffold_37 5084900 dgat1 SGV SGV P_All_SGV
HiC_scaffold_37 5084995 dgat1 SGV SGV P_All_SGV
HiC_scaffold_37 5085044 dgat1 SGV SGV P_All_SGV
HiC_scaffold_37 5086612 dgat1 SGV SGV P_All_SGV
HiC_scaffold_37 5087176 dgat1 SGV SGV P_All_SGV
HiC_scaffold_37 5087368 dgat1 SGV SGV P_All_SGV
HiC_scaffold_37 5087426 dgat1 SGV SGV P_All_SGV
HiC_scaffold_37 5087437 dgat1 SGV SGV P_All_SGV
HiC_scaffold_37 5087671 dgat1 SGV SGV P_All_SGV
HiC_scaffold_37 5087731 dgat1 SGV SGV P_GEO_BAV
HiC_scaffold_37 5087733 dgat1 SGV SGV P_GEO_BAV
HiC_scaffold_37 5087872 dgat1 SGV SGV P_All_SGV
HiC_scaffold_37 5088003 dgat1 SGV SGV P_All_SGV
HiC_scaffold_37 5088226 cfap20 SGV SGV P_GEO
HiC_scaffold_37 5088258 cfap20 SGV SGV P_All_SGV
HiC_scaffold_37 5088263 cfap20 SGV SGV P_All_SGV
HiC_scaffold_37 5088585 cfap20 SGV SGV P_All_SGV
HiC_scaffold_37 5088592 cfap20 SGV SGV P_All_SGV
HiC_scaffold_37 5088681 cfap20 SGV SGV P_All_SGV
HiC_scaffold_37 5089230 cfap20 SGV SGV P_All_SGV
HiC_scaffold_37 5089417 cfap20 SGV SGV P_GEO
HiC_scaffold_37 5091510 cfap20 SGV SGV P_All_SGV
HiC_scaffold_37 5092121 cfap20 SGV SGV P_All_SGV
HiC_scaffold_37 5092218 cfap20 SGV SGV P_All_SGV
HiC_scaffold_37 5092606 cfap20 SGV SGV P_All_SGV
HiC_scaffold_37 5092838 cfap20 SGV SGV P_All_SGV
HiC_scaffold_37 5092880 cfap20 SGV SGV P_All_SGV
HiC_scaffold_37 5092942 cfap20 SGV SGV P_All_SGV
HiC_scaffold_37 5093790 cfap20 SGV SGV P_All_SGV
HiC_scaffold_37 5094696 cfap20 SGV SGV P_All_SGV
HiC_scaffold_37 5095131 cfap20 SGV SGV P_GEO_BAV
HiC_scaffold_37 5095181 cfap20 SGV SGV P_All_SGV
HiC_scaffold_37 5095300 cfap20 SGV SGV P_All_SGV
HiC_scaffold_37 5095356 cfap20 SGV SGV P_All_SGV
HiC_scaffold_37 5095374 cfap20 SGV SGV P_GEO
HiC_scaffold_37 5095975 cfap20 SGV SGV P_All_SGV
HiC_scaffold_37 5095994 cfap20 SGV SGV P_All_SGV
HiC_scaffold_37 5098264 gpr20 SGV SGV P_GEO
HiC_scaffold_37 5099728 gpr20 SGV SGV P_GEO
HiC_scaffold_37 5099773 gpr20 SGV SGV P_All_SGV
HiC_scaffold_37 5099834 gpr20 SGV SGV P_All_SGV
HiC_scaffold_37 5099836 gpr20 SGV SGV P_All_SGV
HiC_scaffold_37 5099890 gpr20 SGV SGV P_All_SGV
HiC_scaffold_37 5114396 slc45a4 SGV SGV P_GEO
HiC_scaffold_37 5114732 slc45a4 SGV SGV P_GEO
HiC_scaffold_37 5114834 slc45a4 SGV SGV P_GEO
HiC_scaffold_37 5116150 slc45a4 SGV SGV P_All_SGV
HiC_scaffold_37 5116840 slc45a4 SGV SGV P_All_SGV
HiC_scaffold_37 5117172 slc45a4 SGV SGV P_GEO
HiC_scaffold_37 5117766 slc45a4 SGV SGV P_All_SGV
HiC_scaffold_37 5117782 slc45a4 SGV SGV P_All_SGV
HiC_scaffold_37 5117860 slc45a4 SGV SGV P_All_SGV
HiC_scaffold_37 5117875 slc45a4 SGV SGV P_All_SGV
HiC_scaffold_37 5118283 slc45a4 SGV SGV P_GEO
HiC_scaffold_37 5664898 trps1 SGV SGV P_All_SGV
HiC_scaffold_37 5664935 trps1 SGV SGV P_All_SGV
HiC_scaffold_37 8265887 mylipa P_CUN Intro P_All_SGV
HiC_scaffold_37 12745780 dlx6a SGV SGV P_All_SGV
HiC_scaffold_37 14847985 NA SGV SGV P_All_SGV
HiC_scaffold_37 14848004 NA SGV SGV P_All_SGV
HiC_scaffold_37 14850192 NA SGV SGV P_All_SGV
HiC_scaffold_37 14850264 NA SGV SGV P_All_SGV
HiC_scaffold_37 14851283 NA SGV SGV P_All_SGV
HiC_scaffold_37 14852010 NA SGV SGV P_All_SGV
HiC_scaffold_37 14852018 NA SGV SGV P_All_SGV
HiC_scaffold_37 14852928 NA SGV SGV P_All_SGV
HiC_scaffold_37 14853023 NA SGV SGV P_All_SGV
HiC_scaffold_37 14853139 NA SGV SGV P_All_SGV
HiC_scaffold_37 14855318 NA SGV SGV P_All_SGV
HiC_scaffold_37 14855587 NA SGV SGV P_All_SGV
HiC_scaffold_37 14855761 NA SGV SGV P_All_SGV
HiC_scaffold_37 14855784 NA SGV SGV P_All_SGV
HiC_scaffold_37 14855787 NA SGV SGV P_All_SGV
HiC_scaffold_37 14855806 NA SGV SGV P_All_SGV
HiC_scaffold_37 14855808 NA SGV SGV P_All_SGV
HiC_scaffold_37 14856147 NA SGV SGV P_All_SGV
HiC_scaffold_37 14856148 NA SGV SGV P_All_SGV
HiC_scaffold_37 14856158 NA SGV SGV P_All_SGV
HiC_scaffold_37 14856177 NA SGV SGV P_All_SGV
HiC_scaffold_37 14858876 NA SGV SGV P_All_SGV
HiC_scaffold_37 14858891 NA SGV SGV P_All_SGV
HiC_scaffold_37 14861190 NA SGV SGV P_All_SGV
HiC_scaffold_37 14861337 NA SGV SGV P_All_SGV
HiC_scaffold_37 14863120 NA SGV SGV P_All_SGV
HiC_scaffold_37 14863501 NA SGV SGV P_All_SGV
HiC_scaffold_37 14864989 NA SGV SGV P_All_SGV
HiC_scaffold_37 14866067 NA SGV SGV P_All_SGV
HiC_scaffold_37 14875916 NA SGV SGV P_All_SGV
HiC_scaffold_37 14876633 NA SGV SGV P_All_SGV
HiC_scaffold_37 14876778 NA SGV SGV P_All_SGV
HiC_scaffold_37 14877073 NA SGV SGV P_All_SGV
HiC_scaffold_37 14877443 NA SGV SGV P_All_SGV
HiC_scaffold_37 14878548 NA SGV SGV P_All_SGV
HiC_scaffold_37 14880554 NA P_NCC Intro P_All_SGV
HiC_scaffold_37 14880602 NA P_NCC Intro P_All_SGV
HiC_scaffold_37 14881306 NA P_NCC Intro P_All_SGV
HiC_scaffold_37 14881316 NA P_NCC Intro P_All_SGV
HiC_scaffold_37 14881950 NA P_NCC Intro P_All_SGV
HiC_scaffold_37 14882272 NA P_NCC Intro P_All_SGV
HiC_scaffold_37 14882950 NA P_NCC Intro P_All_SGV
HiC_scaffold_37 15396702 NA P_NCC Intro P_All_SGV
HiC_scaffold_37 15396705 NA P_NCC Intro P_All_SGV
HiC_scaffold_37 30376793 arhgap29 SGV SGV P_All_SGV
HiC_scaffold_39 1626665 ubox5 SGV SGV P_All_SGV
HiC_scaffold_39 1633095 ubox5 SGV SGV P_All_SGV
HiC_scaffold_39 1633199 ubox5 SGV SGV P_All_SGV
HiC_scaffold_39 1633200 ubox5 SGV SGV P_All_SGV
HiC_scaffold_39 1641267 ubox5 SGV SGV P_All_SGV
HiC_scaffold_39 1647647 ubox5 SGV SGV P_All_SGV
HiC_scaffold_39 1647657 ubox5 SGV SGV P_CUN
HiC_scaffold_39 1654364 NA SGV SGV P_All_SGV
HiC_scaffold_39 1654495 NA SGV SGV P_All_SGV
HiC_scaffold_39 1655522 smyd1 SGV SGV P_All_SGV
HiC_scaffold_39 1657134 smyd1 SGV SGV P_All_SGV
HiC_scaffold_39 1658121 smyd1 SGV SGV P_All_SGV
HiC_scaffold_39 1658366 smyd1 SGV SGV P_All_SGV
HiC_scaffold_39 1658874 smyd1 SGV SGV P_All_SGV
HiC_scaffold_39 1662237 smyd1 SGV SGV P_All_SGV
HiC_scaffold_39 1662311 smyd1 SGV SGV P_All_SGV
HiC_scaffold_39 4281152 rmi1 SGV SGV P_All_SGV
HiC_scaffold_39 5999733 NA SGV SGV P_All_SGV
HiC_scaffold_43 10416101 sertad2 SGV SGV P_All_SGV
HiC_scaffold_43 10418350 sertad2 SGV SGV P_All_SGV
HiC_scaffold_43 10418361 sertad2 SGV SGV P_All_SGV
HiC_scaffold_43 10418369 sertad2 SGV SGV P_All_SGV
HiC_scaffold_43 10420583 NA SGV SGV P_All_SGV
HiC_scaffold_43 10420589 NA SGV SGV P_All_SGV
HiC_scaffold_43 10420601 NA SGV SGV P_All_SGV
HiC_scaffold_43 10420606 NA SGV SGV P_All_SGV
HiC_scaffold_43 10421952 NA SGV SGV P_All_SGV
HiC_scaffold_43 10421954 NA SGV SGV P_All_SGV
HiC_scaffold_43 10422005 NA SGV SGV P_All_SGV
HiC_scaffold_43 10422095 NA SGV SGV P_All_SGV
HiC_scaffold_43 10422099 NA SGV SGV P_All_SGV
HiC_scaffold_43 10422118 NA SGV SGV P_All_SGV
HiC_scaffold_43 10422156 NA SGV SGV P_All_SGV
HiC_scaffold_43 10423003 NA SGV SGV P_All_SGV
HiC_scaffold_43 10423044 NA SGV SGV P_All_SGV
HiC_scaffold_43 12344759 sptlc3 SGV SGV P_All_SGV
HiC_scaffold_43 12345166 sptlc3 SGV SGV P_All_SGV
HiC_scaffold_43 12350546 sptlc3 SGV SGV P_All_SGV
HiC_scaffold_43 13535311 NA SGV SGV P_All_SGV
HiC_scaffold_43 13535463 NA SGV SGV P_All_SGV
HiC_scaffold_43 13535484 NA SGV SGV P_All_SGV
HiC_scaffold_43 13535674 NA SGV SGV P_All_SGV
HiC_scaffold_43 13536268 NA SGV SGV P_All_SGV
HiC_scaffold_43 13539941 NA SGV SGV P_All_SGV
HiC_scaffold_43 13551417 NA SGV SGV P_All_SGV
HiC_scaffold_43 13552638 NA SGV SGV P_All_SGV
HiC_scaffold_43 13553958 NA SGV SGV P_All_SGV
HiC_scaffold_43 13559887 NA SGV SGV P_All_SGV
HiC_scaffold_43 13560216 NA SGV SGV P_All_SGV
HiC_scaffold_43 14739422 NA SGV SGV P_All_SGV
HiC_scaffold_43 14739436 NA SGV SGV P_All_SGV
HiC_scaffold_43 16212847 znf451 SGV SGV P_All_SGV
HiC_scaffold_43 16214144 znf451 SGV SGV P_All_SGV
HiC_scaffold_43 16214383 znf451 SGV SGV P_All_SGV
HiC_scaffold_43 16214388 znf451 SGV SGV P_All_SGV
HiC_scaffold_43 16214401 znf451 SGV SGV P_All_SGV
HiC_scaffold_43 16214411 znf451 SGV SGV P_All_SGV
HiC_scaffold_43 16214449 znf451 SGV SGV P_All_SGV
HiC_scaffold_43 16214484 znf451 SGV SGV P_All_SGV
HiC_scaffold_43 16214495 znf451 SGV SGV P_All_SGV
HiC_scaffold_43 16214519 znf451 SGV SGV P_All_SGV
HiC_scaffold_43 16214523 znf451 SGV SGV P_All_SGV
HiC_scaffold_43 16214530 znf451 SGV SGV P_All_SGV
HiC_scaffold_43 16214543 znf451 SGV SGV P_All_SGV
HiC_scaffold_43 16214554 znf451 SGV SGV P_All_SGV
HiC_scaffold_43 16217993 znf451 SGV SGV P_All_SGV
HiC_scaffold_43 16261162 dst SGV SGV P_All_SGV
HiC_scaffold_43 16263101 dst SGV SGV P_All_SGV
HiC_scaffold_43 18320970 NA P_NCC Intro P_All_SGV
HiC_scaffold_43 26568997 tmem26 DENOVO DENOVO P_only
HiC_scaffold_43 26585181 tmem26 DENOVO DENOVO P_only
HiC_scaffold_43 26586181 tmem26 SGV SGV P_NCC
HiC_scaffold_43 26588690 tmem26 SGV SGV P_All_SGV
HiC_scaffold_43 26588694 tmem26 SGV SGV P_All_SGV
HiC_scaffold_43 26601424 NA DENOVO DENOVO P_only
HiC_scaffold_43 26602031 NA SGV SGV P_All_SGV
HiC_scaffold_43 26602094 NA SGV SGV P_All_SGV
HiC_scaffold_43 26603077 NA SGV SGV P_All_SGV
HiC_scaffold_43 26603083 NA SGV SGV P_All_SGV
HiC_scaffold_43 26606120 NA DENOVO DENOVO P_only
HiC_scaffold_43 26606125 NA DENOVO DENOVO P_only
HiC_scaffold_43 26616036 NA SGV SGV P_All_SGV
HiC_scaffold_43 26616865 NA SGV SGV P_All_SGV
HiC_scaffold_43 26616869 NA SGV SGV P_All_SGV
HiC_scaffold_43 26694968 NA P_CUN Intro P_All_SGV
HiC_scaffold_43 27190362 NA P_NCC Intro P_All_SGV
HiC_scaffold_43 27195803 NA SGV SGV P_All_SGV
HiC_scaffold_43 27195806 NA SGV SGV P_All_SGV
HiC_scaffold_43 27362168 NA SGV SGV P_All_SGV
HiC_scaffold_43 27362404 NA SGV SGV P_All_SGV
HiC_scaffold_43 27365739 NA SGV SGV P_All_SGV
HiC_scaffold_43 27377517 NA SGV SGV P_All_SGV
HiC_scaffold_43 27377534 NA DENOVO DENOVO P_only
HiC_scaffold_43 27380428 NA SGV SGV P_All_SGV
HiC_scaffold_43 27381467 NA SGV SGV P_All_SGV
HiC_scaffold_43 27382640 NA SGV SGV P_All_SGV
HiC_scaffold_43 27383119 NA SGV SGV P_All_SGV
HiC_scaffold_43 27383197 NA SGV SGV P_All_SGV
HiC_scaffold_43 27383200 NA SGV SGV P_All_SGV
HiC_scaffold_43 27383214 NA SGV SGV P_All_SGV
HiC_scaffold_43 27383273 NA SGV SGV P_All_SGV
HiC_scaffold_43 27383517 NA SGV SGV P_All_SGV
HiC_scaffold_43 27383586 NA DENOVO DENOVO P_only
HiC_scaffold_43 27383598 NA SGV SGV P_All_SGV
HiC_scaffold_43 27383603 NA SGV SGV P_All_SGV
HiC_scaffold_43 27383798 NA SGV SGV P_All_SGV
HiC_scaffold_43 27384501 NA SGV SGV P_All_SGV
HiC_scaffold_43 27384786 NA DENOVO DENOVO P_only
HiC_scaffold_43 27385265 NA SGV SGV P_All_SGV
HiC_scaffold_43 27388481 NA SGV SGV P_All_SGV
HiC_scaffold_43 27388750 NA SGV SGV P_All_SGV
HiC_scaffold_43 27389744 NA SGV SGV P_All_SGV
HiC_scaffold_43 27390082 NA SGV SGV P_All_SGV
HiC_scaffold_43 27390883 NA DENOVO DENOVO P_only
HiC_scaffold_43 27391408 NA SGV SGV P_All_SGV
HiC_scaffold_43 27391500 NA SGV SGV P_All_SGV
HiC_scaffold_43 27391650 NA SGV SGV P_All_SGV
HiC_scaffold_43 27391974 NA SGV SGV P_All_SGV
HiC_scaffold_43 27391994 NA SGV SGV P_All_SGV
HiC_scaffold_43 27392000 NA SGV SGV P_All_SGV
HiC_scaffold_43 27392068 NA SGV SGV P_All_SGV
HiC_scaffold_43 27392070 NA SGV SGV P_All_SGV
HiC_scaffold_43 27392170 NA SGV SGV P_All_SGV
HiC_scaffold_43 27392876 NA SGV SGV P_All_SGV
HiC_scaffold_43 27393335 NA SGV SGV P_All_SGV
HiC_scaffold_43 27393472 NA SGV SGV P_All_SGV
HiC_scaffold_43 27393477 NA SGV SGV P_All_SGV
HiC_scaffold_43 27393823 NA SGV SGV P_All_SGV
HiC_scaffold_43 27393850 NA SGV SGV P_All_SGV
HiC_scaffold_43 27393880 NA SGV SGV P_All_SGV
HiC_scaffold_43 27394328 NA SGV SGV P_All_SGV
HiC_scaffold_43 27394726 NA SGV SGV P_All_SGV
HiC_scaffold_43 27396790 NA DENOVO DENOVO P_only
HiC_scaffold_43 27396898 NA SGV SGV P_All_SGV
HiC_scaffold_43 27396929 NA SGV SGV P_All_SGV
HiC_scaffold_43 27396960 NA SGV SGV P_All_SGV
HiC_scaffold_43 27398674 NA DENOVO DENOVO P_only
HiC_scaffold_43 27398939 NA DENOVO DENOVO P_only
HiC_scaffold_43 27399446 NA SGV SGV P_All_SGV
HiC_scaffold_43 27401348 NA SGV SGV P_All_SGV
HiC_scaffold_43 27402746 NA SGV SGV P_All_SGV
HiC_scaffold_43 27402846 NA SGV SGV P_All_SGV
HiC_scaffold_43 27404625 NA SGV SGV P_All_SGV
HiC_scaffold_43 27404675 NA SGV SGV P_All_SGV
HiC_scaffold_43 27406005 NA SGV SGV P_All_SGV
HiC_scaffold_43 27407611 NA SGV SGV P_All_SGV
HiC_scaffold_43 27407730 NA SGV SGV P_All_SGV
HiC_scaffold_43 27407742 NA SGV SGV P_All_SGV
HiC_scaffold_43 27407845 NA SGV SGV P_All_SGV
HiC_scaffold_43 27407852 NA SGV SGV P_All_SGV
HiC_scaffold_43 27410142 NA SGV SGV P_All_SGV
HiC_scaffold_43 27411745 NA SGV SGV P_All_SGV
HiC_scaffold_43 27411759 NA SGV SGV P_All_SGV
HiC_scaffold_43 27413317 NA SGV SGV P_All_SGV
HiC_scaffold_43 27414344 NA SGV SGV P_All_SGV
HiC_scaffold_43 27414353 NA SGV SGV P_All_SGV
HiC_scaffold_43 27414577 NA SGV SGV P_All_SGV
HiC_scaffold_43 27415017 NA SGV SGV P_All_SGV
HiC_scaffold_43 27415018 NA SGV SGV P_All_SGV
HiC_scaffold_43 27418349 NA SGV SGV P_All_SGV
HiC_scaffold_43 27418868 NA SGV SGV P_All_SGV
HiC_scaffold_43 27419236 NA SGV SGV P_All_SGV
HiC_scaffold_43 27419241 NA SGV SGV P_All_SGV
HiC_scaffold_43 27419422 NA SGV SGV P_All_SGV
HiC_scaffold_43 27419454 NA SGV SGV P_All_SGV
HiC_scaffold_43 27419513 NA SGV SGV P_All_SGV
HiC_scaffold_43 27419517 NA SGV SGV P_All_SGV
HiC_scaffold_43 27420787 NA SGV SGV P_All_SGV
HiC_scaffold_43 27421576 NA SGV SGV P_All_SGV
HiC_scaffold_43 27422054 NA SGV SGV P_All_SGV
HiC_scaffold_43 27423355 NA SGV SGV P_All_SGV
HiC_scaffold_43 27423802 NA SGV SGV P_All_SGV
HiC_scaffold_43 27423844 NA SGV SGV P_All_SGV
HiC_scaffold_43 27425335 NA SGV SGV P_All_SGV
HiC_scaffold_43 27425337 NA SGV SGV P_All_SGV
HiC_scaffold_43 27425550 NA SGV SGV P_All_SGV
HiC_scaffold_43 27426359 NA SGV SGV P_All_SGV
HiC_scaffold_43 27428051 NA SGV SGV P_All_SGV
HiC_scaffold_43 27429355 NA SGV SGV P_All_SGV
HiC_scaffold_43 27432048 NA SGV SGV P_All_SGV
HiC_scaffold_43 27432790 NA SGV SGV P_All_SGV
HiC_scaffold_43 27433640 NA SGV SGV P_All_SGV
HiC_scaffold_43 27433646 NA SGV SGV P_All_SGV
HiC_scaffold_43 27435064 NA SGV SGV P_All_SGV
HiC_scaffold_43 27435069 NA SGV SGV P_All_SGV
HiC_scaffold_43 27435224 NA SGV SGV P_All_SGV
HiC_scaffold_43 27435595 NA SGV SGV P_All_SGV
HiC_scaffold_43 27435813 NA SGV SGV P_All_SGV
HiC_scaffold_43 27435959 NA SGV SGV P_All_SGV
HiC_scaffold_43 27436036 NA SGV SGV P_All_SGV
HiC_scaffold_43 27438314 NA SGV SGV P_All_SGV
HiC_scaffold_43 27440826 NA SGV SGV P_All_SGV
HiC_scaffold_43 27440861 NA SGV SGV P_All_SGV
HiC_scaffold_43 27442167 NA SGV SGV P_All_SGV
HiC_scaffold_43 27442169 NA SGV SGV P_All_SGV
HiC_scaffold_43 27442198 NA SGV SGV P_All_SGV
HiC_scaffold_43 27442214 NA SGV SGV P_All_SGV
HiC_scaffold_43 27442462 NA SGV SGV P_All_SGV
HiC_scaffold_43 27443498 NA SGV SGV P_All_SGV
HiC_scaffold_43 27443562 NA SGV SGV P_All_SGV
HiC_scaffold_43 27443594 NA SGV SGV P_All_SGV
HiC_scaffold_43 27443629 NA SGV SGV P_All_SGV
HiC_scaffold_43 27443646 NA SGV SGV P_All_SGV
HiC_scaffold_43 27444022 NA SGV SGV P_All_SGV
HiC_scaffold_43 27444026 NA SGV SGV P_All_SGV
HiC_scaffold_43 27444029 NA SGV SGV P_All_SGV
HiC_scaffold_43 27444048 NA SGV SGV P_All_SGV
HiC_scaffold_43 27444318 NA SGV SGV P_All_SGV
HiC_scaffold_43 27444343 NA SGV SGV P_All_SGV
HiC_scaffold_43 27444519 NA SGV SGV P_All_SGV
HiC_scaffold_43 27444530 NA SGV SGV P_All_SGV
HiC_scaffold_43 27444635 NA SGV SGV P_All_SGV
HiC_scaffold_43 27445393 NA SGV SGV P_All_SGV
HiC_scaffold_43 27449734 NA SGV SGV P_All_SGV
HiC_scaffold_43 27455760 NA SGV SGV P_All_SGV
HiC_scaffold_43 27457077 NA SGV SGV P_All_SGV
HiC_scaffold_43 27464654 NA SGV SGV P_All_SGV
HiC_scaffold_43 27464658 NA SGV SGV P_All_SGV
HiC_scaffold_43 27486054 NA SGV SGV P_All_SGV
HiC_scaffold_43 27486168 NA SGV SGV P_All_SGV
HiC_scaffold_43 30297117 ppp3r1 P_CUN Intro P_All_SGV
HiC_scaffold_43 30297137 ppp3r1 P_CUN Intro P_All_SGV
HiC_scaffold_43 30297160 ppp3r1 P_CUN Intro P_All_SGV
HiC_scaffold_43 30297181 ppp3r1 P_CUN Intro P_All_SGV
HiC_scaffold_43 30358142 c1d SGV SGV P_All_SGV
HiC_scaffold_43 30358262 c1d SGV SGV P_All_SGV
HiC_scaffold_43 30359799 c1d SGV SGV P_All_SGV
HiC_scaffold_43 30359934 c1d SGV SGV P_All_SGV
HiC_scaffold_43 30372914 c1d SGV SGV P_All_SGV
HiC_scaffold_43 30373497 c1d SGV SGV P_All_SGV
HiC_scaffold_44 5512721 NA SGV SGV P_All_SGV
HiC_scaffold_44 5512815 NA SGV SGV P_All_SGV
HiC_scaffold_44 5512953 NA SGV SGV P_All_SGV
HiC_scaffold_44 5512956 NA SGV SGV P_All_SGV
HiC_scaffold_44 5512969 NA SGV SGV P_All_SGV
HiC_scaffold_44 5515995 NA SGV SGV P_All_SGV
HiC_scaffold_44 5516145 NA SGV SGV P_All_SGV
HiC_scaffold_44 5516338 NA SGV SGV P_All_SGV
HiC_scaffold_44 10401927 NA SGV SGV P_All_SGV
HiC_scaffold_44 10402690 NA SGV SGV P_All_SGV
HiC_scaffold_44 10404372 NA SGV SGV P_All_SGV
HiC_scaffold_44 10405313 NA SGV SGV P_All_SGV
HiC_scaffold_44 10407326 NA SGV SGV P_All_SGV
HiC_scaffold_44 10411642 NA SGV SGV P_All_SGV
HiC_scaffold_44 10412486 NA SGV SGV P_All_SGV
HiC_scaffold_44 10412800 NA SGV SGV P_All_SGV
HiC_scaffold_44 10417183 NA SGV SGV P_All_SGV
HiC_scaffold_44 10417238 NA SGV SGV P_All_SGV
HiC_scaffold_44 10418644 NA SGV SGV P_All_SGV
HiC_scaffold_44 10418656 NA SGV SGV P_All_SGV
HiC_scaffold_44 10418690 NA SGV SGV P_All_SGV
HiC_scaffold_44 10418714 NA SGV SGV P_All_SGV
HiC_scaffold_44 10481133 NA SGV SGV P_All_SGV
HiC_scaffold_44 10482416 NA SGV SGV P_All_SGV
HiC_scaffold_44 10482668 NA SGV SGV P_All_SGV
HiC_scaffold_44 10485518 NA SGV SGV P_All_SGV
HiC_scaffold_44 10487974 NA SGV SGV P_All_SGV
HiC_scaffold_44 10492380 NA SGV SGV P_All_SGV
HiC_scaffold_44 10675117 NA SGV SGV P_All_SGV
HiC_scaffold_44 10675207 NA SGV SGV P_All_SGV
HiC_scaffold_44 10676926 NA SGV SGV P_All_SGV
HiC_scaffold_44 10676928 NA SGV SGV P_All_SGV
HiC_scaffold_44 10676933 NA SGV SGV P_All_SGV
HiC_scaffold_44 10677237 NA SGV SGV P_All_SGV
HiC_scaffold_44 10677415 NA SGV SGV P_All_SGV
HiC_scaffold_44 10677624 NA SGV SGV P_All_SGV
HiC_scaffold_44 10678126 NA SGV SGV P_All_SGV
HiC_scaffold_44 10679139 NA SGV SGV P_All_SGV
HiC_scaffold_44 10679148 NA SGV SGV P_All_SGV
HiC_scaffold_44 10679547 NA SGV SGV P_All_SGV
HiC_scaffold_44 10679609 NA SGV SGV P_All_SGV
HiC_scaffold_44 10679610 NA SGV SGV P_All_SGV
HiC_scaffold_44 10679611 NA SGV SGV P_All_SGV
HiC_scaffold_44 10679662 NA SGV SGV P_All_SGV
HiC_scaffold_44 10679677 NA SGV SGV P_All_SGV
HiC_scaffold_44 10679683 NA SGV SGV P_All_SGV
HiC_scaffold_44 10679684 NA SGV SGV P_All_SGV
HiC_scaffold_44 10679730 NA SGV SGV P_All_SGV
HiC_scaffold_44 10679756 NA SGV SGV P_All_SGV
HiC_scaffold_44 10679781 NA SGV SGV P_All_SGV
HiC_scaffold_44 10680838 NA SGV SGV P_All_SGV
HiC_scaffold_44 10681511 NA SGV SGV P_All_SGV
HiC_scaffold_44 10681963 NA SGV SGV P_All_SGV
HiC_scaffold_44 10682607 NA SGV SGV P_All_SGV
HiC_scaffold_44 10684090 NA SGV SGV P_All_SGV
HiC_scaffold_44 10684898 NA SGV SGV P_All_SGV
HiC_scaffold_44 10685629 NA SGV SGV P_All_SGV
HiC_scaffold_44 10687698 NA SGV SGV P_All_SGV
HiC_scaffold_44 10688085 NA SGV SGV P_All_SGV
HiC_scaffold_44 10688834 NA SGV SGV P_All_SGV
HiC_scaffold_44 10691742 NA SGV SGV P_All_SGV
HiC_scaffold_44 10693074 NA SGV SGV P_All_SGV
HiC_scaffold_44 10693544 NA SGV SGV P_All_SGV
HiC_scaffold_44 10694880 NA SGV SGV P_All_SGV
HiC_scaffold_44 10695456 NA SGV SGV P_All_SGV
HiC_scaffold_44 10695907 NA SGV SGV P_All_SGV
HiC_scaffold_44 10696216 NA SGV SGV P_All_SGV
HiC_scaffold_44 10698044 NA SGV SGV P_All_SGV
HiC_scaffold_44 10698068 NA SGV SGV P_All_SGV
HiC_scaffold_44 10698891 NA SGV SGV P_All_SGV
HiC_scaffold_44 10698914 NA SGV SGV P_All_SGV
HiC_scaffold_44 10699058 NA SGV SGV P_All_SGV
HiC_scaffold_44 10702831 NA SGV SGV P_All_SGV
HiC_scaffold_44 10704689 NA SGV SGV P_All_SGV
HiC_scaffold_44 10705598 NA SGV SGV P_All_SGV
HiC_scaffold_44 10707078 NA SGV SGV P_All_SGV
HiC_scaffold_44 10707154 NA SGV SGV P_All_SGV
HiC_scaffold_44 10707471 NA SGV SGV P_All_SGV
HiC_scaffold_44 10711411 NA SGV SGV P_All_SGV
HiC_scaffold_44 10711685 NA SGV SGV P_All_SGV
HiC_scaffold_44 11333935 tsc22d3 SGV SGV P_All_SGV
HiC_scaffold_44 11334185 tsc22d3 SGV SGV P_All_SGV
HiC_scaffold_44 11334803 tsc22d3 SGV SGV P_All_SGV
HiC_scaffold_44 11378871 NA SGV SGV P_All_SGV
HiC_scaffold_44 11378890 NA SGV SGV P_All_SGV
HiC_scaffold_44 11378934 NA SGV SGV P_All_SGV
HiC_scaffold_44 11380536 NA SGV SGV P_All_SGV
HiC_scaffold_44 11381530 NA SGV SGV P_All_SGV
HiC_scaffold_44 11381610 NA SGV SGV P_All_SGV
HiC_scaffold_44 11382269 NA SGV SGV P_All_SGV
HiC_scaffold_44 11384011 NA SGV SGV P_All_SGV
HiC_scaffold_44 11384033 NA SGV SGV P_All_SGV
HiC_scaffold_44 11384039 NA SGV SGV P_All_SGV
HiC_scaffold_44 11384900 NA SGV SGV P_All_SGV
HiC_scaffold_44 11384920 NA SGV SGV P_All_SGV
HiC_scaffold_44 11384921 NA SGV SGV P_All_SGV
HiC_scaffold_44 11520955 NA SGV SGV P_All_SGV
HiC_scaffold_44 11533084 NA SGV SGV P_All_SGV
HiC_scaffold_44 11534621 NA SGV SGV P_All_SGV
HiC_scaffold_44 11534634 NA SGV SGV P_All_SGV
HiC_scaffold_44 11536385 NA SGV SGV P_All_SGV
HiC_scaffold_44 11540003 NA SGV SGV P_All_SGV
HiC_scaffold_44 11541437 NA SGV SGV P_All_SGV
HiC_scaffold_44 11544831 NA SGV SGV P_All_SGV
HiC_scaffold_44 11544835 NA SGV SGV P_All_SGV
HiC_scaffold_44 12010684 tstd1 SGV SGV P_All_SGV
HiC_scaffold_44 12514594 kcnk2 SGV SGV P_GEO_BAV
HiC_scaffold_44 12517367 kcnk2 SGV SGV P_All_SGV
HiC_scaffold_44 12517394 kcnk2 SGV SGV P_All_SGV
HiC_scaffold_44 12518160 kcnk2 SGV SGV P_All_SGV
HiC_scaffold_44 12518162 kcnk2 SGV SGV P_All_SGV
HiC_scaffold_44 12518164 kcnk2 SGV SGV P_All_SGV
HiC_scaffold_44 12518913 kcnk2 SGV SGV P_GEO_BAV
HiC_scaffold_44 12518922 kcnk2 SGV SGV P_All_SGV
HiC_scaffold_44 12520308 kcnk2 SGV SGV P_GEO_BAV
HiC_scaffold_44 12520416 kcnk2 SGV SGV P_GEO_BAV
HiC_scaffold_44 12524795 kcnk2 SGV SGV P_All_SGV
HiC_scaffold_44 12525715 kcnk2 SGV SGV P_All_SGV
HiC_scaffold_44 12525827 kcnk2 SGV SGV P_All_SGV
HiC_scaffold_44 12526043 kcnk2 SGV SGV P_GEO_BAV
HiC_scaffold_44 12526355 kcnk2 SGV SGV P_All_SGV
HiC_scaffold_44 12532145 kcnk2 SGV SGV P_All_SGV
HiC_scaffold_44 12533285 kcnk2 SGV SGV P_All_SGV
HiC_scaffold_44 12538313 kcnk2 SGV SGV P_All_SGV
HiC_scaffold_44 12539889 kcnk2 SGV SGV P_All_SGV
HiC_scaffold_44 12539897 kcnk2 SGV SGV P_All_SGV
HiC_scaffold_44 12539927 kcnk2 SGV SGV P_All_SGV
HiC_scaffold_44 12541185 kcnk2 P_BAV Intro P_All_SGV
HiC_scaffold_44 12542598 kcnk2 P_BAV Intro P_All_SGV
HiC_scaffold_44 12546595 cenpf P_BAV Intro P_GEO_BAV
HiC_scaffold_44 12548715 cenpf P_BAV Intro P_All_SGV
HiC_scaffold_44 12553855 cenpf P_BAV Intro P_All_SGV
HiC_scaffold_44 12554384 cenpf P_BAV Intro P_All_SGV
HiC_scaffold_44 12555051 cenpf P_BAV Intro P_All_SGV
HiC_scaffold_44 12556172 cenpf P_BAV Intro P_GEO_BAV
HiC_scaffold_44 12557874 cenpf P_BAV Intro P_All_SGV
HiC_scaffold_44 12559803 cenpf P_BAV Intro P_All_SGV
HiC_scaffold_44 12564933 cenpf P_BAV Intro P_All_SGV
HiC_scaffold_44 12564964 cenpf P_BAV Intro P_All_SGV
HiC_scaffold_44 12564965 cenpf P_BAV Intro P_All_SGV
HiC_scaffold_44 12570534 cenpf P_BAV Intro P_All_SGV
HiC_scaffold_44 12571993 cenpf P_BAV Intro P_All_SGV
HiC_scaffold_44 12572403 cenpf P_BAV Intro P_All_SGV
HiC_scaffold_44 12573342 cenpf P_BAV Intro P_All_SGV
HiC_scaffold_44 12573924 cenpf P_BAV Intro P_All_SGV
HiC_scaffold_44 13918737 NA SGV SGV P_All_SGV
HiC_scaffold_44 13919772 NA SGV SGV P_All_SGV
HiC_scaffold_44 13940372 NA SGV SGV P_All_SGV
HiC_scaffold_44 13940373 NA SGV SGV P_All_SGV
HiC_scaffold_44 13940524 NA SGV SGV P_GEO_CUN
HiC_scaffold_44 13942507 NA SGV SGV P_All_SGV
HiC_scaffold_44 13945549 NA SGV SGV P_All_SGV
HiC_scaffold_44 13945576 NA SGV SGV P_GEO_CUN
HiC_scaffold_44 13947370 NA SGV SGV P_All_SGV
HiC_scaffold_44 14961811 atp8a1 SGV SGV P_All_SGV
HiC_scaffold_44 14963656 atp8a1 SGV SGV P_All_SGV
HiC_scaffold_44 14965097 atp8a1 SGV SGV P_All_SGV
HiC_scaffold_44 14966967 atp8a1 SGV SGV P_All_SGV
HiC_scaffold_44 14968832 atp8a1 SGV SGV P_All_SGV
HiC_scaffold_44 14973050 atp8a1 SGV SGV P_All_SGV
HiC_scaffold_44 14973075 atp8a1 SGV SGV P_All_SGV
HiC_scaffold_44 14973099 atp8a1 SGV SGV P_All_SGV
HiC_scaffold_44 14973114 atp8a1 SGV SGV P_All_SGV
HiC_scaffold_44 14974862 atp8a1 SGV SGV P_All_SGV
HiC_scaffold_44 14975746 atp8a1 SGV SGV P_All_SGV
HiC_scaffold_44 14978480 atp8a1 SGV SGV P_All_SGV
HiC_scaffold_44 14978907 atp8a1 SGV SGV P_All_SGV
HiC_scaffold_44 14981046 atp8a1 SGV SGV P_All_SGV
HiC_scaffold_44 14981057 atp8a1 SGV SGV P_All_SGV
HiC_scaffold_44 14981140 atp8a1 SGV SGV P_All_SGV
HiC_scaffold_44 14981285 atp8a1 SGV SGV P_All_SGV
HiC_scaffold_44 14983049 atp8a1 SGV SGV P_All_SGV
HiC_scaffold_44 14984218 atp8a1 SGV SGV P_All_SGV
HiC_scaffold_44 16891158 NA SGV SGV P_All_SGV
HiC_scaffold_44 16891843 NA SGV SGV P_All_SGV
HiC_scaffold_44 16894086 NA SGV SGV P_All_SGV
HiC_scaffold_44 16894577 NA SGV SGV P_All_SGV
HiC_scaffold_44 16894769 NA SGV SGV P_All_SGV
HiC_scaffold_44 16894770 NA SGV SGV P_All_SGV
HiC_scaffold_44 16895436 NA SGV SGV P_NCC
HiC_scaffold_44 16895483 NA SGV SGV P_All_SGV
HiC_scaffold_44 16895548 NA SGV SGV P_All_SGV
HiC_scaffold_44 16895568 NA SGV SGV P_All_SGV
HiC_scaffold_44 16895732 NA SGV SGV P_All_SGV
HiC_scaffold_44 16895803 NA SGV SGV P_All_SGV
HiC_scaffold_44 16895807 NA SGV SGV P_All_SGV
HiC_scaffold_44 16895913 NA SGV SGV P_All_SGV
HiC_scaffold_44 16895943 NA SGV SGV P_All_SGV
HiC_scaffold_44 16895950 NA SGV SGV P_All_SGV
HiC_scaffold_44 16898244 NA SGV SGV P_All_SGV
HiC_scaffold_44 16898269 NA SGV SGV P_All_SGV
HiC_scaffold_44 16898311 NA SGV SGV P_All_SGV
HiC_scaffold_44 16898337 NA SGV SGV P_All_SGV
HiC_scaffold_44 16898429 NA SGV SGV P_All_SGV
HiC_scaffold_44 16898443 NA SGV SGV P_All_SGV
HiC_scaffold_44 16898628 NA SGV SGV P_NCC
HiC_scaffold_44 16899908 NA SGV SGV P_NCC
HiC_scaffold_44 16911471 NA SGV SGV P_All_SGV
HiC_scaffold_44 16911974 NA DENOVO DENOVO P_only
HiC_scaffold_44 16935629 NA SGV SGV P_All_SGV
HiC_scaffold_44 16942339 NA SGV SGV P_CUN
HiC_scaffold_44 16942340 NA DENOVO DENOVO P_only
HiC_scaffold_44 16949572 NA SGV SGV P_All_SGV
HiC_scaffold_44 16949637 NA SGV SGV P_All_SGV
HiC_scaffold_44 16949867 NA SGV SGV P_All_SGV
HiC_scaffold_44 16950744 NA SGV SGV P_All_SGV
HiC_scaffold_44 16952113 NA SGV SGV P_All_SGV
HiC_scaffold_44 16952125 NA SGV SGV P_All_SGV
HiC_scaffold_44 16952675 NA SGV SGV P_All_SGV
HiC_scaffold_44 16952912 NA SGV SGV P_All_SGV
HiC_scaffold_44 16953988 NA SGV SGV P_All_SGV
HiC_scaffold_44 16954813 NA SGV SGV P_All_SGV
HiC_scaffold_44 16958783 NA SGV SGV P_All_SGV
HiC_scaffold_44 16958811 NA SGV SGV P_All_SGV
HiC_scaffold_44 16959698 NA SGV SGV P_All_SGV
HiC_scaffold_44 16963682 NA SGV SGV P_All_SGV
HiC_scaffold_44 16963749 NA SGV SGV P_All_SGV
HiC_scaffold_44 16963879 NA SGV SGV P_All_SGV
HiC_scaffold_44 16963885 NA SGV SGV P_All_SGV
HiC_scaffold_44 16963929 NA SGV SGV P_All_SGV
HiC_scaffold_44 16995998 NA SGV SGV P_All_SGV
HiC_scaffold_44 23688984 NA SGV SGV P_All_SGV
HiC_scaffold_44 23848581 NA SGV SGV P_All_SGV
HiC_scaffold_44 24564920 gpm6a P_BAV Intro P_only
HiC_scaffold_44 24568317 gpm6a P_BAV Intro P_All_SGV
HiC_scaffold_44 24568322 gpm6a P_BAV Intro P_All_SGV
HiC_scaffold_44 24568567 gpm6a P_BAV Intro P_All_SGV
HiC_scaffold_44 24568691 gpm6a P_BAV Intro P_All_SGV
HiC_scaffold_44 24570551 gpm6a P_BAV Intro P_All_SGV
HiC_scaffold_44 24571071 gpm6a P_BAV Intro P_All_SGV
HiC_scaffold_44 24571232 gpm6a P_BAV Intro P_All_SGV
HiC_scaffold_44 24572045 gpm6a P_BAV Intro P_All_SGV
HiC_scaffold_44 28133701 NA P_NCC Intro P_All_SGV
HiC_scaffold_44 28137436 NA P_NCC Intro P_All_SGV
HiC_scaffold_44 28172428 NA P_NCC Intro P_All_SGV
HiC_scaffold_44 28175457 NA P_NCC Intro P_All_SGV
HiC_scaffold_44 28175460 NA P_NCC Intro P_All_SGV
HiC_scaffold_44 28175462 NA P_NCC Intro P_All_SGV
HiC_scaffold_46 1294860 NA SGV SGV P_All_SGV
HiC_scaffold_46 1307052 NA SGV SGV P_All_SGV
HiC_scaffold_46 1307058 NA SGV SGV P_All_SGV
HiC_scaffold_46 1308781 card8 SGV SGV P_All_SGV
HiC_scaffold_46 1309566 card8 SGV SGV P_All_SGV
HiC_scaffold_46 1309665 card8 SGV SGV P_All_SGV
HiC_scaffold_46 1310029 card8 SGV SGV P_All_SGV
HiC_scaffold_46 1310276 card8 SGV SGV P_All_SGV
HiC_scaffold_46 1311093 card8 SGV SGV P_All_SGV
HiC_scaffold_46 1311200 card8 SGV SGV P_All_SGV
HiC_scaffold_46 1311202 card8 SGV SGV P_All_SGV
HiC_scaffold_46 1311286 card8 SGV SGV P_All_SGV
HiC_scaffold_46 1313711 card8 SGV SGV P_All_SGV
HiC_scaffold_46 7400197 NA SGV SGV P_All_SGV
HiC_scaffold_46 13191981 NA P_BAV Intro P_All_SGV
HiC_scaffold_46 13191981 NA P_CUN Intro P_All_SGV
HiC_scaffold_46 13191982 NA P_BAV Intro P_All_SGV
HiC_scaffold_46 13191982 NA P_CUN Intro P_All_SGV
HiC_scaffold_46 13200234 NA P_BAV Intro P_All_SGV
HiC_scaffold_46 13200234 NA P_CUN Intro P_All_SGV
HiC_scaffold_46 14907829 NA SGV SGV P_All_SGV
HiC_scaffold_46 15576427 ccdc178 SGV SGV P_All_SGV
HiC_scaffold_46 17091908 NA SGV SGV P_All_SGV
HiC_scaffold_46 17093529 NA SGV SGV P_All_SGV
HiC_scaffold_46 17097030 NA SGV SGV P_All_SGV
HiC_scaffold_46 26014400 xrn1 SGV SGV P_All_SGV
HiC_scaffold_46 26014471 xrn1 SGV SGV P_All_SGV
HiC_scaffold_46 26015656 xrn1 SGV SGV P_All_SGV
HiC_scaffold_46 26017333 xrn1 SGV SGV P_All_SGV
HiC_scaffold_46 26017375 xrn1 SGV SGV P_All_SGV
HiC_scaffold_46 26018899 xrn1 SGV SGV P_All_SGV
HiC_scaffold_46 26018918 xrn1 SGV SGV P_All_SGV
HiC_scaffold_46 26019250 xrn1 SGV SGV P_All_SGV
HiC_scaffold_46 26020357 xrn1 SGV SGV P_All_SGV
HiC_scaffold_46 26020391 xrn1 SGV SGV P_All_SGV
HiC_scaffold_46 26020759 xrn1 SGV SGV P_All_SGV
HiC_scaffold_46 26021652 xrn1 SGV SGV P_All_SGV
HiC_scaffold_46 26021654 xrn1 SGV SGV P_All_SGV
HiC_scaffold_46 26021660 xrn1 SGV SGV P_All_SGV
HiC_scaffold_46 26021661 xrn1 SGV SGV P_All_SGV
HiC_scaffold_46 26021798 xrn1 SGV SGV P_All_SGV
HiC_scaffold_46 26021824 xrn1 SGV SGV P_All_SGV
HiC_scaffold_46 26021858 xrn1 SGV SGV P_All_SGV
HiC_scaffold_46 26021903 xrn1 SGV SGV P_All_SGV
HiC_scaffold_46 26021986 xrn1 SGV SGV P_All_SGV
HiC_scaffold_46 26022124 xrn1 SGV SGV P_All_SGV
HiC_scaffold_46 26022317 xrn1 SGV SGV P_All_SGV
HiC_scaffold_46 26022646 xrn1 SGV SGV P_All_SGV
HiC_scaffold_46 26022773 xrn1 SGV SGV P_All_SGV
HiC_scaffold_46 26022833 xrn1 SGV SGV P_GEO
HiC_scaffold_46 26023932 xrn1 SGV SGV P_All_SGV
HiC_scaffold_46 26024907 xrn1 SGV SGV P_All_SGV
HiC_scaffold_46 26024914 xrn1 SGV SGV P_All_SGV
HiC_scaffold_46 26024938 xrn1 SGV SGV P_All_SGV
HiC_scaffold_46 26025065 xrn1 SGV SGV P_All_SGV
HiC_scaffold_46 26025224 xrn1 SGV SGV P_All_SGV
HiC_scaffold_46 26025754 xrn1 SGV SGV P_All_SGV
HiC_scaffold_46 26026015 xrn1 SGV SGV P_All_SGV
HiC_scaffold_46 26026359 xrn1 SGV SGV P_All_SGV
HiC_scaffold_46 26026364 xrn1 SGV SGV P_All_SGV
HiC_scaffold_46 26026578 xrn1 SGV SGV P_All_SGV
HiC_scaffold_46 26026760 xrn1 SGV SGV P_All_SGV
HiC_scaffold_46 26026775 xrn1 SGV SGV P_All_SGV
HiC_scaffold_46 26027107 xrn1 SGV SGV P_All_SGV
HiC_scaffold_47 16154319 ptger4 SGV SGV P_All_SGV
HiC_scaffold_47 16159121 ptger4 SGV SGV P_All_SGV
HiC_scaffold_47 16159868 ptger4 SGV SGV P_All_SGV
HiC_scaffold_47 16162665 ptger4 SGV SGV P_All_SGV
HiC_scaffold_47 16193540 NA SGV SGV P_All_SGV
HiC_scaffold_47 16193611 NA SGV SGV P_All_SGV
HiC_scaffold_47 16193810 NA SGV SGV P_All_SGV
HiC_scaffold_47 16194487 NA SGV SGV P_All_SGV
HiC_scaffold_47 16195401 NA SGV SGV P_All_SGV
HiC_scaffold_47 16195541 NA SGV SGV P_All_SGV
HiC_scaffold_47 16195577 NA SGV SGV P_All_SGV
HiC_scaffold_47 16197158 NA SGV SGV P_All_SGV
HiC_scaffold_47 16200576 NA SGV SGV P_All_SGV
HiC_scaffold_47 16203037 map1b SGV SGV P_All_SGV
HiC_scaffold_47 16204090 map1b SGV SGV P_All_SGV
HiC_scaffold_47 16204201 map1b SGV SGV P_All_SGV
HiC_scaffold_47 16204207 map1b SGV SGV P_All_SGV
HiC_scaffold_47 16204219 map1b SGV SGV P_All_SGV
HiC_scaffold_47 16204410 map1b SGV SGV P_All_SGV
HiC_scaffold_47 16204415 map1b SGV SGV P_All_SGV
HiC_scaffold_47 16204446 map1b SGV SGV P_All_SGV
HiC_scaffold_47 16204744 map1b SGV SGV P_All_SGV
HiC_scaffold_47 21971004 dnm1 SGV SGV P_All_SGV
HiC_scaffold_47 24141970 pdlim5 SGV SGV P_All_SGV
HiC_scaffold_52 4982714 NA P_NCC Intro P_All_SGV
HiC_scaffold_52 4987013 NA P_NCC Intro P_All_SGV
HiC_scaffold_52 5552158 bcor SGV SGV P_All_SGV
HiC_scaffold_52 5558993 bcor SGV SGV P_All_SGV
HiC_scaffold_52 6736386 st6gal2 SGV SGV P_All_SGV
HiC_scaffold_52 6736387 st6gal2 SGV SGV P_All_SGV
HiC_scaffold_52 13758756 NA P_BAV Intro P_All_SGV
HiC_scaffold_52 13840032 nr4a2 SGV SGV P_All_SGV
HiC_scaffold_52 13841634 nr4a2 SGV SGV P_All_SGV
HiC_scaffold_52 13841760 nr4a2 SGV SGV P_All_SGV
HiC_scaffold_52 13848050 nr4a2 SGV SGV P_All_SGV
HiC_scaffold_52 16733488 NA SGV SGV P_All_SGV
HiC_scaffold_52 16734159 NA SGV SGV P_All_SGV
HiC_scaffold_52 16735796 NA SGV SGV P_All_SGV
HiC_scaffold_52 16737155 NA SGV SGV P_All_SGV
HiC_scaffold_52 16737195 NA SGV SGV P_All_SGV
HiC_scaffold_52 16737689 NA SGV SGV P_All_SGV
HiC_scaffold_52 16737799 NA SGV SGV P_All_SGV
HiC_scaffold_52 16737807 NA SGV SGV P_All_SGV
HiC_scaffold_52 16737812 NA SGV SGV P_All_SGV
HiC_scaffold_52 16737828 NA SGV SGV P_GEO_BAV
HiC_scaffold_52 16743887 NA SGV SGV P_All_SGV
HiC_scaffold_52 16744807 NA SGV SGV P_All_SGV
HiC_scaffold_52 16745235 NA SGV SGV P_All_SGV
HiC_scaffold_52 16747956 NA SGV SGV P_GEO_BAV
HiC_scaffold_52 16748144 NA SGV SGV P_All_SGV
HiC_scaffold_52 21808410 NA SGV SGV P_All_SGV
HiC_scaffold_52 21817189 NA SGV SGV P_All_SGV
HiC_scaffold_52 21818584 NA SGV SGV P_All_SGV
HiC_scaffold_52 21819405 NA SGV SGV P_All_SGV
HiC_scaffold_52 21820324 NA SGV SGV P_All_SGV
HiC_scaffold_52 21820325 NA SGV SGV P_All_SGV
HiC_scaffold_52 21820661 NA SGV SGV P_All_SGV
HiC_scaffold_52 21823163 NA SGV SGV P_All_SGV
HiC_scaffold_52 21823235 NA SGV SGV P_All_SGV
HiC_scaffold_52 21823500 NA SGV SGV P_All_SGV
HiC_scaffold_52 21825321 NA SGV SGV P_All_SGV
HiC_scaffold_52 21825866 NA SGV SGV P_All_SGV
HiC_scaffold_52 21825935 NA SGV SGV P_All_SGV
HiC_scaffold_52 21825945 NA SGV SGV P_All_SGV
HiC_scaffold_52 21826018 NA SGV SGV P_All_SGV
HiC_scaffold_52 21826042 NA SGV SGV P_All_SGV
HiC_scaffold_52 21828628 NA SGV SGV P_All_SGV
HiC_scaffold_52 21829075 NA SGV SGV P_All_SGV
HiC_scaffold_52 21897888 chpf DENOVO DENOVO P_only
HiC_scaffold_52 23971541 vgll3 SGV SGV P_All_SGV
HiC_scaffold_53 4766776 NA P_BAV Intro P_All_SGV
HiC_scaffold_53 4766776 NA P_CUN Intro P_All_SGV
HiC_scaffold_53 4766956 NA P_BAV Intro P_All_SGV
HiC_scaffold_53 4766956 NA P_CUN Intro P_All_SGV
HiC_scaffold_53 4768000 NA P_BAV Intro P_All_SGV
HiC_scaffold_53 4768000 NA P_CUN Intro P_All_SGV
HiC_scaffold_53 4768003 NA P_BAV Intro P_All_SGV
HiC_scaffold_53 4768003 NA P_CUN Intro P_All_SGV
HiC_scaffold_53 4769733 NA P_BAV Intro P_All_SGV
HiC_scaffold_53 4769733 NA P_CUN Intro P_All_SGV
HiC_scaffold_53 4770884 NA P_BAV Intro P_All_SGV
HiC_scaffold_53 4770884 NA P_CUN Intro P_All_SGV
HiC_scaffold_53 4771357 NA P_BAV Intro P_All_SGV
HiC_scaffold_53 4771357 NA P_CUN Intro P_All_SGV
HiC_scaffold_53 4771361 NA P_BAV Intro P_All_SGV
HiC_scaffold_53 4771361 NA P_CUN Intro P_All_SGV
HiC_scaffold_53 4771367 NA P_BAV Intro P_All_SGV
HiC_scaffold_53 4771367 NA P_CUN Intro P_All_SGV
HiC_scaffold_53 4771603 NA P_BAV Intro P_All_SGV
HiC_scaffold_53 4771603 NA P_CUN Intro P_All_SGV
HiC_scaffold_53 4771617 NA P_BAV Intro P_All_SGV
HiC_scaffold_53 4771617 NA P_CUN Intro P_All_SGV
HiC_scaffold_53 4771716 NA P_BAV Intro P_All_SGV
HiC_scaffold_53 4771716 NA P_CUN Intro P_All_SGV
HiC_scaffold_53 4772458 NA P_BAV Intro P_All_SGV
HiC_scaffold_53 4772458 NA P_CUN Intro P_All_SGV
HiC_scaffold_53 4776006 NA P_BAV Intro P_All_SGV
HiC_scaffold_53 4776006 NA P_CUN Intro P_All_SGV
HiC_scaffold_53 4780143 NA P_BAV Intro P_All_SGV
HiC_scaffold_53 4780143 NA P_CUN Intro P_All_SGV
HiC_scaffold_53 4782695 NA P_BAV Intro P_All_SGV
HiC_scaffold_53 4782695 NA P_CUN Intro P_All_SGV
HiC_scaffold_53 4784870 NA P_BAV Intro P_All_SGV
HiC_scaffold_53 4784870 NA P_CUN Intro P_All_SGV
HiC_scaffold_53 4784907 NA P_BAV Intro P_All_SGV
HiC_scaffold_53 4784907 NA P_CUN Intro P_All_SGV
HiC_scaffold_53 4784988 NA P_BAV Intro P_All_SGV
HiC_scaffold_53 4784988 NA P_CUN Intro P_All_SGV
HiC_scaffold_53 4785351 NA P_BAV Intro P_All_SGV
HiC_scaffold_53 4785351 NA P_CUN Intro P_All_SGV
HiC_scaffold_53 10381626 NA P_NCC Intro P_All_SGV
HiC_scaffold_53 10382927 NA P_NCC Intro P_All_SGV
HiC_scaffold_53 10383066 NA P_NCC Intro P_All_SGV
HiC_scaffold_53 10383067 NA P_NCC Intro P_All_SGV
HiC_scaffold_53 10383079 NA P_NCC Intro P_All_SGV
HiC_scaffold_53 10383340 NA P_NCC Intro P_All_SGV
HiC_scaffold_53 10384361 NA P_NCC Intro P_All_SGV
HiC_scaffold_53 10384616 NA P_NCC Intro P_All_SGV
HiC_scaffold_53 10384619 NA P_NCC Intro P_All_SGV
HiC_scaffold_53 10384622 NA P_NCC Intro P_All_SGV
HiC_scaffold_53 10384623 NA P_NCC Intro P_All_SGV
HiC_scaffold_53 10384651 NA P_NCC Intro P_All_SGV
HiC_scaffold_53 10384652 NA P_NCC Intro P_All_SGV
HiC_scaffold_53 10384676 NA P_NCC Intro P_All_SGV
HiC_scaffold_53 10385405 NA P_NCC Intro P_All_SGV
HiC_scaffold_53 10385437 NA P_NCC Intro P_All_SGV
HiC_scaffold_53 10385439 NA P_NCC Intro P_All_SGV
HiC_scaffold_53 10385613 NA P_NCC Intro P_All_SGV
HiC_scaffold_53 10385618 NA P_NCC Intro P_All_SGV
HiC_scaffold_53 10385632 NA P_NCC Intro P_All_SGV
HiC_scaffold_53 10386248 NA P_NCC Intro P_All_SGV
HiC_scaffold_53 10391942 NA P_NCC Intro P_All_SGV
HiC_scaffold_53 10400492 NA P_NCC Intro P_All_SGV
HiC_scaffold_53 10401343 NA P_NCC Intro P_All_SGV
HiC_scaffold_53 10401979 NA P_NCC Intro P_All_SGV
HiC_scaffold_53 10401989 NA P_NCC Intro P_All_SGV
HiC_scaffold_53 10402902 NA P_NCC Intro P_All_SGV
HiC_scaffold_53 10403419 NA P_NCC Intro P_All_SGV
HiC_scaffold_53 10403837 NA P_NCC Intro P_All_SGV
HiC_scaffold_53 10404001 NA P_NCC Intro P_All_SGV
HiC_scaffold_53 10404507 NA P_NCC Intro P_All_SGV
HiC_scaffold_53 10405210 NA P_NCC Intro P_All_SGV
HiC_scaffold_53 10405734 NA P_NCC Intro P_All_SGV
HiC_scaffold_53 10405780 NA P_NCC Intro P_All_SGV
HiC_scaffold_53 10406116 NA P_NCC Intro P_All_SGV
HiC_scaffold_53 10406208 NA P_NCC Intro P_All_SGV
HiC_scaffold_53 10406368 NA P_NCC Intro P_All_SGV
HiC_scaffold_53 10409150 NA P_NCC Intro P_All_SGV
HiC_scaffold_53 10409155 NA P_NCC Intro P_All_SGV
HiC_scaffold_53 10409173 NA P_NCC Intro P_All_SGV
HiC_scaffold_53 10409180 NA P_NCC Intro P_All_SGV
HiC_scaffold_53 10409188 NA P_NCC Intro P_All_SGV
HiC_scaffold_53 10409191 NA P_NCC Intro P_All_SGV
HiC_scaffold_53 10409387 NA P_NCC Intro P_All_SGV
HiC_scaffold_53 10409675 NA P_NCC Intro P_All_SGV
HiC_scaffold_53 10409945 NA P_NCC Intro P_All_SGV
HiC_scaffold_53 10410889 NA P_NCC Intro P_All_SGV
HiC_scaffold_53 10410908 NA P_NCC Intro P_All_SGV
HiC_scaffold_53 10411239 NA P_NCC Intro P_All_SGV
HiC_scaffold_53 10411357 NA P_NCC Intro P_All_SGV
HiC_scaffold_53 10411394 NA P_NCC Intro P_All_SGV
HiC_scaffold_53 10412074 NA P_NCC Intro P_All_SGV
HiC_scaffold_53 10412094 NA P_NCC Intro P_All_SGV
HiC_scaffold_53 10412680 NA P_NCC Intro P_All_SGV
HiC_scaffold_53 10413574 NA P_NCC Intro P_All_SGV
HiC_scaffold_53 10414682 NA P_NCC Intro P_All_SGV
HiC_scaffold_53 10419991 NA P_NCC Intro P_All_SGV
HiC_scaffold_53 10428975 NA P_NCC Intro P_All_SGV
HiC_scaffold_53 10434469 NA P_NCC Intro P_All_SGV
HiC_scaffold_53 10730001 NA SGV SGV P_All_SGV
HiC_scaffold_53 10917767 NA SGV SGV P_All_SGV
HiC_scaffold_53 10917769 NA SGV SGV P_All_SGV
HiC_scaffold_53 10921032 NA SGV SGV P_All_SGV
HiC_scaffold_53 10921133 NA SGV SGV P_All_SGV
HiC_scaffold_53 10921164 NA SGV SGV P_All_SGV
HiC_scaffold_53 10921568 NA SGV SGV P_All_SGV
HiC_scaffold_53 10922400 NA SGV SGV P_All_SGV
HiC_scaffold_53 10922401 NA SGV SGV P_All_SGV
HiC_scaffold_53 10922632 NA SGV SGV P_All_SGV
HiC_scaffold_53 10923077 NA SGV SGV P_All_SGV
HiC_scaffold_53 10923078 NA SGV SGV P_All_SGV
HiC_scaffold_53 10923079 NA SGV SGV P_All_SGV
HiC_scaffold_53 10923457 NA SGV SGV P_All_SGV
HiC_scaffold_53 10923463 NA SGV SGV P_All_SGV
HiC_scaffold_53 10924307 NA SGV SGV P_All_SGV
HiC_scaffold_53 10924326 NA SGV SGV P_All_SGV
HiC_scaffold_53 10924336 NA SGV SGV P_All_SGV
HiC_scaffold_53 10924348 NA SGV SGV P_All_SGV
HiC_scaffold_53 10925096 NA SGV SGV P_All_SGV
HiC_scaffold_53 10930635 NA SGV SGV P_All_SGV
HiC_scaffold_53 11073966 zhx2 SGV SGV P_All_SGV
HiC_scaffold_53 11075874 zhx2 SGV SGV P_All_SGV
HiC_scaffold_53 11075879 zhx2 SGV SGV P_All_SGV
HiC_scaffold_53 11075894 zhx2 SGV SGV P_All_SGV
HiC_scaffold_53 11075896 zhx2 SGV SGV P_All_SGV
HiC_scaffold_53 11080970 zhx2 SGV SGV P_All_SGV
HiC_scaffold_53 11371711 NA SGV SGV P_All_SGV
HiC_scaffold_53 11371726 NA SGV SGV P_All_SGV
HiC_scaffold_53 12367509 NA P_CUN Intro P_All_SGV
HiC_scaffold_53 12368389 NA P_CUN Intro P_All_SGV
HiC_scaffold_53 12369955 NA P_CUN Intro P_All_SGV
HiC_scaffold_53 12370005 NA SGV SGV P_All_SGV
HiC_scaffold_53 12370073 NA SGV SGV P_All_SGV
HiC_scaffold_53 12370559 NA SGV SGV P_All_SGV
HiC_scaffold_53 12370579 NA SGV SGV P_All_SGV
HiC_scaffold_53 12370636 NA SGV SGV P_All_SGV
HiC_scaffold_53 12370739 NA SGV SGV P_All_SGV
HiC_scaffold_53 12370770 NA SGV SGV P_All_SGV
HiC_scaffold_53 12370802 NA SGV SGV P_All_SGV
HiC_scaffold_53 12370813 NA SGV SGV P_All_SGV
HiC_scaffold_53 12370946 NA SGV SGV P_All_SGV
HiC_scaffold_53 12370949 NA SGV SGV P_All_SGV
HiC_scaffold_53 12371063 NA SGV SGV P_All_SGV
HiC_scaffold_53 12371444 NA SGV SGV P_All_SGV
HiC_scaffold_53 12371458 NA SGV SGV P_All_SGV
HiC_scaffold_53 12371937 NA SGV SGV P_All_SGV
HiC_scaffold_53 12372018 NA SGV SGV P_All_SGV
HiC_scaffold_53 12372761 NA SGV SGV P_All_SGV
HiC_scaffold_53 12373281 NA SGV SGV P_All_SGV
HiC_scaffold_53 12373327 NA SGV SGV P_All_SGV
HiC_scaffold_53 12373575 NA SGV SGV P_All_SGV
HiC_scaffold_53 12373674 NA SGV SGV P_All_SGV
HiC_scaffold_53 12390850 NA SGV SGV P_All_SGV
HiC_scaffold_53 12390851 NA SGV SGV P_All_SGV
HiC_scaffold_53 12390859 NA SGV SGV P_All_SGV
HiC_scaffold_53 12390861 NA SGV SGV P_All_SGV
HiC_scaffold_53 17420175 mag SGV SGV P_All_SGV
HiC_scaffold_53 17426091 mag SGV SGV P_All_SGV
HiC_scaffold_53 18530593 cyp21a2 SGV SGV P_All_SGV
HiC_scaffold_53 18530931 cyp21a2 SGV SGV P_All_SGV
HiC_scaffold_53 18537327 tnc SGV SGV P_All_SGV
HiC_scaffold_53 18640776 fhod3 SGV SGV P_All_SGV
HiC_scaffold_53 18640914 fhod3 SGV SGV P_All_SGV
HiC_scaffold_53 18968932 twist1 DENOVO DENOVO P_only
HiC_scaffold_53 18998120 hdac9b P_BAV Intro P_All_SGV
HiC_scaffold_53 20111967 mindy3 SGV SGV P_All_SGV
HiC_scaffold_53 20112745 mindy3 SGV SGV P_All_SGV
HiC_scaffold_53 20112866 mindy3 SGV SGV P_GEO
HiC_scaffold_53 20112927 mindy3 SGV SGV P_All_SGV
HiC_scaffold_53 20112997 mindy3 SGV SGV P_All_SGV
HiC_scaffold_53 20113185 mindy3 SGV SGV P_All_SGV
HiC_scaffold_53 20115772 mindy3 SGV SGV P_All_SGV
HiC_scaffold_53 20115795 mindy3 SGV SGV P_All_SGV
HiC_scaffold_53 20294941 steap4 P_BAV Intro P_All_SGV
HiC_scaffold_53 20295590 steap4 P_BAV Intro P_All_SGV
HiC_scaffold_53 20295627 steap4 P_BAV Intro P_All_SGV
HiC_scaffold_53 20295851 steap4 P_BAV Intro P_All_SGV
HiC_scaffold_53 20295855 steap4 P_BAV Intro P_All_SGV
HiC_scaffold_53 20297042 steap4 P_BAV Intro P_All_SGV
HiC_scaffold_53 20297256 steap4 P_BAV Intro P_All_SGV
HiC_scaffold_53 20300559 steap4 P_BAV Intro P_All_SGV
HiC_scaffold_53 20300577 steap4 P_BAV Intro P_All_SGV
HiC_scaffold_53 20300643 steap4 P_BAV Intro P_All_SGV
HiC_scaffold_53 20302100 steap4 P_BAV Intro P_All_SGV
HiC_scaffold_53 20302124 steap4 P_BAV Intro P_All_SGV
HiC_scaffold_53 20302247 steap4 P_BAV Intro P_All_SGV
HiC_scaffold_53 20302473 steap4 P_BAV Intro P_All_SGV
HiC_scaffold_53 20304022 steap4 P_BAV Intro P_All_SGV
HiC_scaffold_53 20304625 steap4 P_BAV Intro P_All_SGV
HiC_scaffold_53 20304705 steap4 P_BAV Intro P_All_SGV
HiC_scaffold_53 20304706 steap4 P_BAV Intro P_All_SGV
HiC_scaffold_53 20304975 steap4 P_BAV Intro P_All_SGV
HiC_scaffold_53 20305138 steap4 P_BAV Intro P_All_SGV
HiC_scaffold_53 20305279 steap4 P_BAV Intro P_All_SGV
HiC_scaffold_53 20306684 steap4 P_BAV Intro P_All_SGV
HiC_scaffold_53 20307326 steap4 P_BAV Intro P_All_SGV
HiC_scaffold_53 20311342 steap4 P_BAV Intro P_All_SGV
HiC_scaffold_53 20313290 steap4 P_BAV Intro P_All_SGV
HiC_scaffold_53 20317408 steap4 P_BAV Intro P_All_SGV
HiC_scaffold_53 20366859 pxn1 SGV SGV P_All_SGV
HiC_scaffold_53 20418920 glipr2 SGV SGV P_All_SGV
HiC_scaffold_53 20418935 glipr2 SGV SGV P_All_SGV
HiC_scaffold_53 20418984 glipr2 SGV SGV P_All_SGV
HiC_scaffold_53 20444362 nacad SGV SGV P_All_SGV
HiC_scaffold_53 20451981 nacad SGV SGV P_All_SGV
HiC_scaffold_53 20455693 tbrg4 SGV SGV P_All_SGV
HiC_scaffold_53 20457492 tbrg4 SGV SGV P_All_SGV
HiC_scaffold_53 20824088 NA SGV SGV P_All_SGV
HiC_scaffold_53 20824414 NA SGV SGV P_All_SGV
HiC_scaffold_53 20825873 NA SGV SGV P_All_SGV
HiC_scaffold_53 20827797 NA SGV SGV P_All_SGV
HiC_scaffold_53 20832687 galnt1 P_CUN Intro P_All_SGV
HiC_scaffold_53 20846945 galnt1 P_CUN Intro P_All_SGV
HiC_scaffold_53 20860388 galnt1 P_CUN Intro P_All_SGV
HiC_scaffold_53 20862215 galnt1 P_CUN Intro P_All_SGV
HiC_scaffold_53 20864827 galnt1 P_CUN Intro P_All_SGV
HiC_scaffold_53 20866204 galnt1 P_CUN Intro P_All_SGV
HiC_scaffold_53 20866220 galnt1 P_CUN Intro P_All_SGV
HiC_scaffold_53 20866221 galnt1 P_CUN Intro P_All_SGV
HiC_scaffold_53 20866230 galnt1 P_CUN Intro P_All_SGV
HiC_scaffold_53 20867418 galnt1 P_CUN Intro P_All_SGV
HiC_scaffold_53 20867603 galnt1 P_CUN Intro P_All_SGV
HiC_scaffold_53 20867628 galnt1 P_CUN Intro P_All_SGV
HiC_scaffold_53 20867637 galnt1 P_CUN Intro P_All_SGV
HiC_scaffold_53 20867661 galnt1 P_CUN Intro P_GEO_CUN
HiC_scaffold_53 20869920 galnt1 P_CUN Intro P_All_SGV
HiC_scaffold_53 20872432 galnt1 P_CUN Intro P_All_SGV
HiC_scaffold_53 20874891 galnt1 P_CUN Intro P_All_SGV
HiC_scaffold_53 21810694 them4 SGV SGV P_All_SGV
HiC_scaffold_53 21812022 them4 SGV SGV P_All_SGV
HiC_scaffold_53 21815412 them4 SGV SGV P_All_SGV
HiC_scaffold_53 21815939 them4 SGV SGV P_All_SGV
HiC_scaffold_53 21815943 them4 SGV SGV P_All_SGV
HiC_scaffold_53 24721082 znf628 SGV SGV P_All_SGV
HiC_scaffold_53 24733038 znf628 SGV SGV P_All_SGV
HiC_scaffold_53 24743209 znf628 SGV SGV P_All_SGV
HiC_scaffold_53 24744443 znf628 SGV SGV P_GEO
HiC_scaffold_53 24750950 znf628 SGV SGV P_GEO
HiC_scaffold_53 24751088 znf628 SGV SGV P_GEO
HiC_scaffold_53 24752027 rasip1 SGV SGV P_GEO
HiC_scaffold_53 24756148 rasip1 SGV SGV P_GEO
HiC_scaffold_53 24757341 rasip1 SGV SGV P_All_SGV
HiC_scaffold_53 24757677 rasip1 SGV SGV P_All_SGV
HiC_scaffold_53 24758596 rasip1 SGV SGV P_All_SGV
HiC_scaffold_53 24758786 rasip1 SGV SGV P_All_SGV
HiC_scaffold_53 24758965 rasip1 SGV SGV P_All_SGV
HiC_scaffold_53 24759048 rasip1 SGV SGV P_GEO
HiC_scaffold_53 24759071 rasip1 SGV SGV P_GEO
HiC_scaffold_53 24759354 rasip1 SGV SGV P_GEO
HiC_scaffold_53 24759649 rasip1 SGV SGV P_All_SGV
HiC_scaffold_53 24759748 rasip1 SGV SGV P_All_SGV
HiC_scaffold_53 24763486 rasip1 SGV SGV P_All_SGV
HiC_scaffold_53 24790185 cox6b1 SGV SGV P_All_SGV
HiC_scaffold_53 24790249 cox6b1 SGV SGV P_All_SGV
HiC_scaffold_53 24790287 cox6b1 SGV SGV P_All_SGV
HiC_scaffold_53 24790621 cox6b1 SGV SGV P_All_SGV
HiC_scaffold_53 24793619 cox6b1 SGV SGV P_All_SGV
HiC_scaffold_53 24794553 cox6b1 SGV SGV P_All_SGV
HiC_scaffold_53 24798107 cox6b1 SGV SGV P_All_SGV
HiC_scaffold_53 24799648 cox6b1 SGV SGV P_All_SGV
HiC_scaffold_53 24803761 slc2a3 SGV SGV P_GEO
HiC_scaffold_53 24806751 slc2a3 SGV SGV P_All_SGV
HiC_scaffold_53 24808919 slc2a3 SGV SGV P_All_SGV
HiC_scaffold_53 24808953 slc2a3 SGV SGV P_All_SGV
HiC_scaffold_53 24810777 slc2a3 SGV SGV P_GEO
HiC_scaffold_53 24810782 slc2a3 SGV SGV P_GEO
HiC_scaffold_53 24812105 slc2a3 SGV SGV P_All_SGV
HiC_scaffold_53 24812874 slc2a3 SGV SGV P_All_SGV
HiC_scaffold_53 24813006 slc2a3 SGV SGV P_All_SGV
HiC_scaffold_53 24815937 slc2a3 SGV SGV P_GEO
HiC_scaffold_53 24816395 slc2a3 SGV SGV P_All_SGV
HiC_scaffold_53 24816403 slc2a3 SGV SGV P_All_SGV
HiC_scaffold_53 24816612 slc2a3 SGV SGV P_All_SGV
HiC_scaffold_53 24818013 slc2a3 SGV SGV P_All_SGV
HiC_scaffold_53 24818033 slc2a3 SGV SGV P_All_SGV
HiC_scaffold_53 29778240 eva1b SGV SGV P_All_SGV
HiC_scaffold_53 29778245 eva1b SGV SGV P_All_SGV
HiC_scaffold_53 29855085 NA SGV SGV P_All_SGV
HiC_scaffold_53 29855171 NA SGV SGV P_All_SGV
HiC_scaffold_53 29856946 NA SGV SGV P_All_SGV
HiC_scaffold_53 29857805 NA SGV SGV P_All_SGV
HiC_scaffold_53 29857855 NA SGV SGV P_All_SGV
HiC_scaffold_53 29862033 NA SGV SGV P_All_SGV
HiC_scaffold_53 29862053 NA SGV SGV P_All_SGV
HiC_scaffold_53 29862064 NA SGV SGV P_All_SGV
HiC_scaffold_53 29862104 NA SGV SGV P_All_SGV
HiC_scaffold_53 29863004 NA SGV SGV P_All_SGV
HiC_scaffold_53 29866226 NA SGV SGV P_All_SGV
HiC_scaffold_53 29866237 NA SGV SGV P_All_SGV
HiC_scaffold_53 29867144 NA SGV SGV P_All_SGV
HiC_scaffold_53 29868784 NA SGV SGV P_All_SGV
HiC_scaffold_53 29868865 NA SGV SGV P_All_SGV
HiC_scaffold_53 29876121 NA SGV SGV P_All_SGV
HiC_scaffold_53 29876128 NA SGV SGV P_All_SGV
HiC_scaffold_53 29876134 NA SGV SGV P_All_SGV
HiC_scaffold_53 29876510 NA SGV SGV P_All_SGV
HiC_scaffold_53 29877907 NA SGV SGV P_All_SGV
HiC_scaffold_53 29877922 NA SGV SGV P_All_SGV
HiC_scaffold_53 29877948 NA SGV SGV P_All_SGV
HiC_scaffold_53 29879674 NA SGV SGV P_All_SGV
HiC_scaffold_53 29880619 NA SGV SGV P_All_SGV
HiC_scaffold_53 29880648 NA SGV SGV P_All_SGV
HiC_scaffold_53 29880887 NA SGV SGV P_All_SGV
HiC_scaffold_53 29881048 NA SGV SGV P_All_SGV
HiC_scaffold_53 29881165 NA SGV SGV P_All_SGV
HiC_scaffold_53 29882100 NA SGV SGV P_All_SGV
HiC_scaffold_53 29882106 NA SGV SGV P_All_SGV
HiC_scaffold_53 29882608 NA SGV SGV P_All_SGV
HiC_scaffold_53 29882770 NA SGV SGV P_All_SGV
HiC_scaffold_53 29882774 NA SGV SGV P_All_SGV
HiC_scaffold_53 29886614 map7d1 SGV SGV P_All_SGV
HiC_scaffold_53 29886815 map7d1 SGV SGV P_All_SGV
HiC_scaffold_53 29886818 map7d1 SGV SGV P_All_SGV
HiC_scaffold_53 29886853 map7d1 SGV SGV P_All_SGV
HiC_scaffold_53 29886929 map7d1 SGV SGV P_All_SGV
HiC_scaffold_53 29888093 map7d1 SGV SGV P_All_SGV
HiC_scaffold_53 29888124 map7d1 SGV SGV P_All_SGV
HiC_scaffold_53 29888136 map7d1 SGV SGV P_All_SGV
HiC_scaffold_53 29896921 map7d1 SGV SGV P_All_SGV
HiC_scaffold_53 29896927 map7d1 SGV SGV P_All_SGV
HiC_scaffold_53 29896983 map7d1 SGV SGV P_All_SGV
HiC_scaffold_53 29897231 map7d1 SGV SGV P_All_SGV
HiC_scaffold_53 29897704 map7d1 SGV SGV P_All_SGV
HiC_scaffold_53 29898934 map7d1 SGV SGV P_All_SGV
HiC_scaffold_53 29898938 map7d1 SGV SGV P_All_SGV
HiC_scaffold_53 29899217 map7d1 SGV SGV P_All_SGV
HiC_scaffold_53 29899224 map7d1 SGV SGV P_All_SGV
HiC_scaffold_53 29899752 map7d1 SGV SGV P_All_SGV
HiC_scaffold_53 29899761 map7d1 SGV SGV P_All_SGV
HiC_scaffold_53 29899793 map7d1 SGV SGV P_All_SGV
HiC_scaffold_53 29899798 map7d1 SGV SGV P_All_SGV
HiC_scaffold_53 29899808 map7d1 SGV SGV P_All_SGV
HiC_scaffold_53 29899863 map7d1 SGV SGV P_All_SGV
HiC_scaffold_53 29899869 map7d1 SGV SGV P_All_SGV
HiC_scaffold_53 29899870 map7d1 SGV SGV P_All_SGV
HiC_scaffold_53 32414911 NA SGV SGV P_All_SGV
HiC_scaffold_53 32414966 NA SGV SGV P_All_SGV
HiC_scaffold_53 32416021 NA SGV SGV P_All_SGV
HiC_scaffold_53 32416036 NA SGV SGV P_All_SGV
HiC_scaffold_53 32416098 NA SGV SGV P_All_SGV
HiC_scaffold_53 32418255 NA SGV SGV P_All_SGV
HiC_scaffold_53 32418256 NA SGV SGV P_All_SGV
HiC_scaffold_53 32418261 NA SGV SGV P_All_SGV
HiC_scaffold_53 32454136 NA P_BAV Intro P_All_SGV
HiC_scaffold_53 32457769 NA P_BAV Intro P_All_SGV
HiC_scaffold_60 1602020 trim25 SGV SGV P_All_SGV
HiC_scaffold_60 1603301 trim25 SGV SGV P_All_SGV
HiC_scaffold_60 1789419 znf214 SGV SGV P_All_SGV
HiC_scaffold_752 1501 march6 DENOVO DENOVO P_only
HiC_scaffold_752 2275 march6 SGV SGV P_All_SGV
HiC_scaffold_752 2341 march6 DENOVO DENOVO P_only
HiC_scaffold_752 3234 march6 SGV SGV P_All_SGV
HiC_scaffold_752 3734 march6 SGV SGV P_All_SGV
HiC_scaffold_752 3800 march6 DENOVO DENOVO P_only
HiC_scaffold_752 4694 march6 SGV SGV P_All_SGV
HiC_scaffold_752 5238 march6 SGV SGV P_BAV
HiC_scaffold_752 5423 march6 DENOVO DENOVO P_only
HiC_scaffold_752 5533 march6 SGV SGV P_All_SGV
HiC_scaffold_752 5940 march6 SGV SGV P_All_SGV
HiC_scaffold_752 5942 march6 SGV SGV P_All_SGV
HiC_scaffold_752 6270 march6 DENOVO DENOVO P_only
HiC_scaffold_752 7340 march6 SGV SGV P_All_SGV
HiC_scaffold_752 7384 march6 SGV SGV P_All_SGV
HiC_scaffold_752 7595 march6 DENOVO DENOVO P_only
HiC_scaffold_752 8631 march6 SGV SGV P_All_SGV
HiC_scaffold_752 9027 march6 SGV SGV P_All_SGV
HiC_scaffold_752 9211 march6 SGV SGV P_All_SGV
HiC_scaffold_752 9214 march6 SGV SGV P_All_SGV
HiC_scaffold_752 9373 march6 SGV SGV P_NCC
HiC_scaffold_752 9386 march6 SGV SGV P_NCC
HiC_scaffold_752 9401 march6 SGV SGV P_All_SGV
HiC_scaffold_752 9638 march6 SGV SGV P_All_SGV
HiC_scaffold_752 10411 march6 DENOVO DENOVO P_only
HiC_scaffold_752 10431 march6 SGV SGV P_All_SGV
HiC_scaffold_752 10943 march6 SGV SGV P_All_SGV
HiC_scaffold_752 12587 march6 SGV SGV P_All_SGV
HiC_scaffold_752 12608 march6 SGV SGV P_All_SGV
HiC_scaffold_752 13053 nat1 SGV SGV P_All_SGV
HiC_scaffold_752 13335 nat1 SGV SGV P_All_SGV
HiC_scaffold_752 13338 nat1 SGV SGV P_All_SGV
HiC_scaffold_752 13420 nat1 SGV SGV P_All_SGV
HiC_scaffold_752 13664 nat1 SGV SGV P_All_SGV
HiC_scaffold_752 13998 nat1 SGV SGV P_All_SGV
HiC_scaffold_752 14055 nat1 SGV SGV P_All_SGV
HiC_scaffold_752 17403 zdhhc20 DENOVO DENOVO P_only
HiC_scaffold_752 18890 zdhhc20 DENOVO DENOVO P_only
HiC_scaffold_752 19065 zdhhc20 SGV SGV P_All_SGV
HiC_scaffold_752 21716 zdhhc20 SGV SGV P_All_SGV
HiC_scaffold_752 22308 zdhhc20 SGV SGV P_All_SGV
HiC_scaffold_752 24379 zdhhc20 SGV SGV P_All_SGV
HiC_scaffold_752 24389 zdhhc20 SGV SGV P_All_SGV
HiC_scaffold_820 15022 NA SGV SGV P_All_SGV
HiC_scaffold_2729 27712 NA SGV SGV P_All_SGV
HiC_scaffold_2729 27837 NA SGV SGV P_All_SGV
HiC_scaffold_2748 35884 zdhhc14 SGV SGV P_All_SGV
